# Supplementary material for: Integrated Real-World Study Databases in 3 Diverse Asian Health Care Systems in Taiwan, India, and Thailand: Scoping Review
Source: J Med Internet Res. 2023 Sep 11;25:e49593. doi: 10.2196/49593 (PMC10520767; doi:10.2196/49593)
Supplement: Multimedia Appendix 2 [file jmir_v25i1e49593_app2.xlsx]

## Sheet: review_255575_20230123065848
Multimedia Appendix 2 - eligible studies database
Study ID	Title	Publication year	Target country	Database name, if available	Disease name/condition studied	Disease name/condition: comment	Disease area	Study population	Publication type	Database type/source	Study type	Subcategorization based on studied outcome(s).	Year Start	Year End	Study duration	Centres	Sample size
Slogrove 2018	The epidemiology of adolescents living with perinatally acquired HIV: A cross-region global cohort analysis.	2018	India; Thailand; One/more non-target countries	Paediatric HIV Education and Research (CIPHER) Cohort Collaboration	HIV	Adolescents living with perinatally acquired HIV (APHs)	Inflammatory and autoimmune disorders	Mixed	Clinical study	Clinical registry	Descriptive (non-CER)	Clinical (benefit/safety)	1982	2014	33	Unknown	38187
Yadgir 2020	Global, Regional, and National Burden of Calcific Aortic Valve and Degenerative Mitral Valve Diseases, 1990-2017.	2020	India; One/more non-target countries	Global Burden of Disease	Nonrheumatic valvular disease	Global, regional, and national burden of calcific aortic valve disease (CAVD) and degenerative mitral valve diseases	Cardiology and metabolic disorders	Adults	Clinical study	EMR/EHR	Descriptive (non-CER)	Clinical (benefit/safety)	1990	2017	28	Unknown	Unknown
Gazula 2021	Decentralized Multisite VBM Analysis During Adolescence Shows Structural Changes Linked to Age, Body Mass Index, and Smoking: a COINSTAC Analysis.	2021	India; One/more non-target countries	N/S	Smoking	Smoking and neuroimaging	Others	Mixed	Clinical study	EMR/EHR	Descriptive (non-CER)	Clinical (benefit/safety)	Unknown	Unknown	Unknown	14	2398
Vallejo-Vaz 2018	Overview of the current status of familial hypercholesterolaemia care in over 60 countries - The EAS Familial Hypercholesterolaemia Studies Collaboration (FHSC).	2018	India; Taiwan; One/more non-target countries	European Atherosclerosis Society FH Studies Collaboration (EAS FHSC), a worldwide, cross-regional registry of familial hypercholesterolaemia	Familial hypercholesterolaemia	Current status of familial hypercholesterolaemia care in over 60 countries	Cardiology and metabolic disorders	Mixed	Clinical study	Clinical registry	Descriptive (non-CER)	Clinical (benefit/safety)	2018	2018	Unknown	Unknown	Unknown
Sambarey 2022	Integrative analysis of clinical health records, imaging and pathogen genomics identifies personalized predictors of disease prognosis in tuberculosis.	2022	India; One/more non-target countries	NIAID (National Institute of Allergy and Infectious Diseases) TB portals database	Tuberculosis	Personalized predictors of disease prognosis in tuberculosis	Infectious diseases and vaccines	Mixed	Clinical study	EMR/EHR	Descriptive (non-CER)	Clinical (benefit/safety)	2008	2021	13.67	Unknown	5060
Ke 2019	Utility of human leukocyte antigen-B*58: 01 genotyping and patient outcomes.	2019	Taiwan	N/S	Gene-mediated severe cutaneous adverse reactions (SCARs)	Prevention of allopurinol-induced SCAR	Others	Mixed	Clinical study	EMR/EHR	Descriptive (non-CER)	Clinical (benefit/safety)	2010	2014	5	Unknown	17532
Lin 2021	Association between real-world home blood pressure measurement patterns and blood pressure variability among older individuals with hypertension: A community-based blood pressure variability study.	2021	Taiwan	N/S	Hypertension	Home blood pressure monitoring	Cardiology and metabolic disorders	Adults	Clinical study	EMR/EHR	Descriptive (non-CER)	Clinical (benefit/safety)	2014	2017	3.33	Unknown	1128
Lo 2022	Impact of Adjuvant Chemotherapy on Variant Histology of Upper Tract Urothelial Carcinoma: A Propensity Score-Matched Cohort Analysis.	2022	Taiwan	Taiwan upper urinary tract urothelial carcinoma (UTUC) Collaboration database	Upper urinary tract urothelial carcinoma (UTUC)		Oncology	Adults	Clinical study	Clinical registry	Comparative effectiveness study	Clinical (benefit/safety)	1998	2021	33	unknown	100
Wong 2022	Baveno-VII criteria to predict decompensation and initiate non-selective beta-blocker in compensated advanced chronic liver disease patients.	2022	India; One/more non-target countries	International registry of compensated advanced chronic liver disease (cACLD) patients	Compensated advanced chronic liver disease		Others	Adults	Clinical study	Clinical registry	Descriptive (non-CER)	Clinical (benefit/safety)	2014	2017	4	Unknown	1159
Wang 2022	Association Between Specificity of Sulfonylureas to Cardiac Mitochondrial KATP Channels and the Risk of Major Adverse Cardiovascular Events in Type 2 Diabetes.	2022	Taiwan	Taiwan Diabetes Mellitus Health Database (DMHD); National Death Registry Database	Type 2 diabetes	Sulfonylureas and risk of major adverse cardiovascular events (MACE) in type 2 diabetes	Cardiology and metabolic disorders	Adults	Clinical study	Health insurance/claims	Comparative effectiveness study	Clinical (benefit/safety)	2007	2016	10	Unknown	67454
Fu 2021	Apixaban vs. Warfarin in Atrial Fibrillation Patients With Chronic Kidney Disease.	2021	Taiwan	Chang Gung Research Database (CGRD)	Atrial fibrillation (AF)	Apixaban vs. warfarin in atrial fibrillation patients with chronic kidney disease	Cardiology and metabolic disorders	Adults	Clinical study	EMR/EHR	Comparative effectiveness study	Clinical (benefit/safety)	2004	2018	15	unknown	3250
Jenghua 2022	Potentially inappropriate medications for patients with heart failure and risk of hospitalization from heart failure: A case-control study from Thailand.	2022	Thailand	N/S	Heart failure		Cardiology and metabolic disorders	Adults	Clinical study	EMR/EHR	Comparative effectiveness study	Clinical (benefit/safety)	2017	2019	3	2	1603
Younossi 2022	Clinical and Patient-Reported Outcomes From Patients With Nonalcoholic Fatty Liver Disease Across the World: Data From the Global Non-Alcoholic Steatohepatitis (NASH)/ Non-Alcoholic Fatty Liver Disease (NAFLD) Registry.	2022	India; Taiwan; One/more non-target countries	Global NAFLD/Nonalcoholic Steatohepatitis (NASH) Registry (GNR)	Nonalcoholic fatty liver disease (NAFLD)	Clinical and Patient-Reported Outcomes From Patients With Nonalcoholic Fatty Liver Disease	Cardiology and metabolic disorders	Adults	Clinical study	Clinical registry	Descriptive (non-CER)	Clinical (benefit/safety); PROs	unknown	unknown	Unknown	23	5691
Wang 2018	Efficacy and Safety of Non-Vitamin K Antagonist Oral Anticoagulants in Atrial Fibrillation Patients With Impaired Liver Function: AÂ Retrospective Cohort Study.	2018	Taiwan	Chang Gung Hospital database	Atrial fibrillation and impaired liver function		Cardiology and metabolic disorders	Adults	Clinical study	EMR/EHR	Comparative effectiveness study	Clinical (benefit/safety)	2009	2016	18	7	6451
Lu 2021	Seeking Medical Assistance for Dysphonia Is Associated with an Improved Survival Rate in Laryngeal Cancer: Real-World Evidence.	2021	Taiwan	National Insurance Research Database (NHIRD); Longitudinal Health Insurance Database	Laryngeal Cancer		Oncology	Adults	Clinical study	Health insurance/claims	Comparative effectiveness study	Clinical (benefit/safety)	1997	2013	17	unknown	944
Nogueira 2021	Global Impact of COVID-19 on Stroke Care and IV Thrombolysis.	2021	India; Taiwan; Thailand; One/more non-target countries	N/S	COVID-19	Impact of COVID-19 on stroke care and IV thrombolysis	Infectious diseases and vaccines	Mixed	Clinical study	EMR/EHR	Descriptive (non-CER)	Clinical (benefit/safety)	2019	2020	1.33	457	119896
Goel 2021	Comparative influence of bleeding and ischemic risk factors on diabetic patients undergoing percutaneous coronary intervention with everolimus-eluting stents.	2021	India; One/more non-target countries	XIENCE V registry	Diabetes mellitus (DM)	Comparative influence of bleeding and ischemic risk factors on diabetic patients undergoing percutaneous coronary intervention with everolimus-eluting stents	Cardiology and metabolic disorders	Adults	Clinical study	Clinical registry	Comparative effectiveness study	Clinical (benefit/safety)	unknown	unknown	4	unknown	3704
Fong 2021	The Characteristics and Outcomes of Patients with Heart Failure and Reduced Ejection Fraction: The Eligibility of Novel Heart Failure Medications.	2021	Taiwan	Taiwan Society of Cardiology-Heart Failure with reduced Ejection Fraction (TSOC-HFrEF) registry	Heart failure		Cardiology and metabolic disorders	Adults	Clinical study	Clinical registry	Descriptive (non-CER)	Clinical (benefit/safety)	2013	2014	1.5	21	1474
Wu 2019	Dual antiplatelet therapy in patients with cirrhosis and acute myocardial infarction - A 13-year nationwide cohort study.	2019	Taiwan	National Health Insurance Research Database	Acute myocardial infarction	Cirrhosis and acute myocardial infarction	Cardiology and metabolic disorders	Adults	Clinical study	Health insurance/claims	Comparative effectiveness study	Clinical (benefit/safety)	2001	2013	13	Unknown	58162
Choi 2021	Clinical Events with Edoxaban in South Korean and Taiwanese Atrial Fibrillation Patients in Routine Clinical Practice.	2021	Taiwan; One/more non-target countries	Global ETNA (Edoxaban in rouTine cliNical prActice) registry	Atrial fibrillation	Nonvalvular atrial fibrillation	Cardiology and metabolic disorders	Adults	Clinical study	EMR/EHR; Clinical registry	Descriptive (non-CER)	Clinical (benefit/safety)	Unknown	Unknown	1	47	2677
Chen 2020	Real-world evidence on the use of benzodiazepine receptor agonists and the risk of venous thromboembolism.	2020	Taiwan	National Health Insurance Research Data	Venous thromboembolism	benzodiazepine receptor agonists use could increase the risk of VTE	Cardiology and metabolic disorders	Adults	Clinical study	Health insurance/claims	Comparative effectiveness study	Clinical (benefit/safety)	2002	2012	11	unknown	774484
Hsu 2021	Predicting Serum Levels of Lithium-Treated Patients: A Supervised Machine Learning Approach.	2021	Taiwan	Chang Gung Research Database	Inpatients with mental disorders	Predicting serum levels of lithium by using machine learning approach	Others	Adults	Clinical study	EMR/EHR	Descriptive (non-CER)	Clinical (benefit/safety)	2002	2019	18	7	1709
Raman 2018	Trends in attention-deficit hyperactivity disorder medication use: a retrospective observational study using population-based databases.	2018	Taiwan; One/more non-target countries	Taiwan National Health Insurance Research Database	Attention deficit hyperactivity disorder	Regional and national prevalences of ADHD medication use	Others	Mixed	Clinical study	EMR/EHR; Clinical registry; Health insurance/claims	Descriptive (non-CER)	Clinical (benefit/safety)	2001	2015	15	15	154500000
Hsu 2021	Hepatitis C virus eradication decreases the risks of liver cirrhosis and cirrhosis-related complications (Taiwanese chronic hepatitis C cohort).	2021	Taiwan	Taiwanese chronic hepatitis C cohort (T-COACH) - a nationwide HCV registry cohort	Hepatitis C	Hepatitis C virus eradication decreases the risks of liver cirrhosis and cirrhosis-related complications	Infectious diseases and vaccines	Adults	Clinical study	Clinical registry	Descriptive (non-CER)	Clinical (benefit/safety)	2003	2015	13	23	10693
OngMEH 2022	International multi-center real world implementation trial to increase out-of-hospital cardiac arrest survival with a dispatcher-assisted cardio-pulmonary resuscitation package (Pan-Asian resuscitation outcomes study phase 2).	2022	Taiwan; Thailand; One/more non-target countries	N/S	Cardiac arrest	out-of-hospital cardiac arrest	Cardiology and metabolic disorders	Adults	Clinical study	EMR/EHR	Comparative effectiveness study	Clinical (benefit/safety)	2009	2018	9.5	33	170687
Kok 2019	Sorafenib with Transarterial Chemoembolization Achieves Improved Survival vs. Sorafenib Alone in Advanced Hepatocellular Carcinoma: A Nationwide Population-Based Cohort Study.	2019	Taiwan	Taiwan National Health Insurance Research Database (NHIRD)	Advanced Hepatocellular Carcinoma		Oncology	Adults	Clinical study	Health insurance/claims	Comparative effectiveness study	Clinical (benefit/safety)	2010	2013	3.75	unknown	2112
Chang 2021	Long-term risk of primary liver cancers in entecavir versus tenofovir treatment for chronic hepatitis B.	2021	Taiwan	Chang Gung Research Database	Chronic hepatitis B	Long-term risk of primary liver cancers in entecavir versus tenofovir treatment for chronic hepatitis B	Infectious diseases and vaccines	Adults	Clinical study	EMR/EHR	Comparative effectiveness study	Clinical (benefit/safety)	2011	2018	7.8	7	7248
Liang 2020	Treatment Options of First-Line Tyrosine Kinase Inhibitors and Subsequent Systemic Chemotherapy Agents for Advanced EGFR Mutant Lung Adenocarcinoma Patients: Implications From Taiwan Cancer Registry Cohort.	2021	Taiwan	Taiwan Cancer Registry (TCR)	advanced lung adenocarcinoma	EGFR mutant advanced lung adenocarcinoma	Oncology	Adults	Clinical study	Clinical registry	Comparative effectiveness study	Clinical (benefit/safety)	2014	2017	3.75	unknown	4889
Cheng 2022	Sofosbuvir/Velpatasvir for HepatitisÂ C Virus Infection: Real-World Effectiveness and Safety from a Nationwide Registry in Taiwan.	2022	Taiwan	Taiwan Association for the Study of the Liver HCV Registry	Hepatitis C virus		Infectious diseases and vaccines	Adults	Clinical study	Clinical registry	Comparative effectiveness study	Clinical (benefit/safety)	2017	2021	4.17	48	3480
Yang 2021	Considering lead-time bias in evaluating the effectiveness of lung cancer screening with real-world data.	2021	Taiwan	National Cancer Registry	Lung cancer	Effectiveness of lung cancer screening with realâ€‘world data	Oncology	Adults	Clinical study	Clinical registry	Comparative effectiveness study	Clinical (benefit/safety)	2002	2015	14	Unknown	867717
Chanswangphuwana 2022	Characteristics and Outcomes of Secondary Acute Myeloid Leukemia and Acute Myeloid Leukemia With Myelodysplasia-Related Changes: Multicenter Study From the Thai Acute Leukemia Study Group.	2022	Thailand	Thai Acute Leukemia Working Group (TALWG) registry	Secondary acute myeloid leukemia (sAML)	Characteristics and outcomes of secondary acute myeloid leukemia and acute myeloid leukemia with myelodysplasia-related changes	Oncology	Mixed	Clinical study	Clinical registry	Descriptive (non-CER)	Clinical (benefit/safety)	2014	2021	7	9	992
Chou 2022	Risk of malignancy in patients with psoriasis receiving systemic medications: A nested case-control study.	2022	Taiwan	National Health Insurance Research Database, Ministry of Health and Welfare (NHIRD-MOHW)	Psoriasis	Risk of malignancy in patients with psoriasis who were treated with systemic medications	Inflammatory and autoimmune disorders	Adults	Clinical study	Health insurance/claims	Comparative effectiveness study	Clinical (benefit/safety)	2007	2018	12	unknown	12564
Lin 2018	Improved survival of hospitalized patients with cardiac arrest due to coronary heart disease after implementation of post-cardiac arrest care: A population-based study.	2018	Taiwan	National Health Insurance Research Database	Cardiac arrest	Cardiac arrest due to coronary heart disease after implementation of post-cardiac arrest care	Cardiology and metabolic disorders	Adults	Clinical study	Health insurance/claims	Descriptive (non-CER)	Clinical (benefit/safety)	2007	2013	7	Unknown	8045
Wu 2022	The Protective Effects of Influenza Vaccination in Elderly Patients with Breast Cancer in Taiwan: A Real-World Evidence-Based Study.	2022	Taiwan	National Health Insurance Research Database; Cancer Registry Database	Breast Cancer	Influenza Vaccination in Elderly Patients with Breast Cancer	Oncology	Adults	Clinical study	Clinical registry; Health insurance/claims	Comparative effectiveness study	Clinical (benefit/safety)	2010	2016	7	unknown	1176627
Sharma 2021	Two-year safety and efficacy of Indigenous Abluminus Sirolimus Eluting Stent. Does it differ amongst diabetics? - Data from en-ABLe- REGISTRY.	2021	India	Envision en-ABL-e registry	Coronary artery disease and diabetes	Percutaneous coronary angioplasty in diabetics with Indigenous Abluminally Sirolimus Eluting stent	Cardiology and metabolic disorders	Adults	Clinical study	Clinical registry	Comparative effectiveness study	Clinical (benefit/safety)	2012	2018	6.58	31	2500
Hsiao 2022	Comparative survival analysis of platinum-based adjuvant chemotherapy for early-stage squamous cell carcinoma and adenocarcinoma of the lung.	2022	Taiwan	Taiwan Cancer Registry (TCR) ; National Health Insurance (NHI) Research Database (NHIRD); National Death Registry (NDR)	early-stage squamous cell carcinoma and adenocarcinoma of lung		Oncology	Adults	Clinical study	Clinical registry; Health insurance/claims	Comparative effectiveness study	Clinical (benefit/safety)	2003	2016	14	unknown	4700
Hsiao 2021	The risk of distant metastases in patients with gynecologic cancers after surgery: a population-based study.	2021	Taiwan	Population-based administrative datasets from the Health and Welfare Data Science Center (HWDC) and from The National Health Informatics Project (NHIP)	Gynecologic cancers	Risk of distant metastases in patients with gynecologic cancersafter surgery	Oncology	Mixed	Clinical study	Health insurance/claims	Descriptive (non-CER)	Clinical (benefit/safety)	2009	2014	6	Unknown	1464
Tsai 2022	Prognosis of patients with cardiogenic shock following acute myocardial infarction: The difference between ST-segment elevation myocardial infarction and non-ST-segment elevation myocardial infarction.	2022	Taiwan	Chang Gung Research Database (CGRD)	Acute myocardial infarction (AMI)		Cardiology and metabolic disorders	Adults	Clinical study	EMR/EHR	Comparative effectiveness study	Clinical (benefit/safety)	2000	2018	18.58	unknown	1175
Bastian 2018	Real-worldÂ geographic variations in the use of cardiac implantable electronic devices-The PANORAMA 2 observational cohort study.	2018	India; Taiwan; One/more non-target countries	PANORAMA 2	Atrial fibrillation; sinus node dysfunction; AV block, syncope; ventricular bradycardia	Patients implanted with a Medtronic cardiac implantable electronic device	Cardiology and metabolic disorders	Adults	Clinical study	EMR/EHR	Descriptive (non-CER)	Clinical (benefit/safety)	2012	2016	4	Unknown	2543
King 2021	Prediction of non-responsiveness to pre-dialysis care program in patients with chronic kidney disease: a retrospective cohort analysis.	2021	Taiwan	Pre‑end‑stage renal disease (ESRD) care registry	Chronic kidney disease		Others	Adults	Clinical study	Clinical registry	Descriptive (non-CER)	Clinical (benefit/safety)	2003	2015	13	Unknown	7135
Wang 2019	Effectiveness and safety of non-vitamin-K antagonist oral anticoagulants versus warfarin in atrial fibrillation patients with thrombocytopenia.	2019	Taiwan	Chang Gung Medical Foundation (CGMF) database	Atrial fibrillation	Non-vitamin-K antagonist oral anticoagulants versus warfarin in atrial fibrillation patients with thrombocytopenia	Cardiology and metabolic disorders	Adults	Clinical study	EMR/EHR	Comparative effectiveness study	Clinical (benefit/safety)	2010	2017	8	7	8239
Wu 2021	Deciphering the Efficacy and Mechanisms of Chinese Herbal Medicine for Diabetic Kidney Disease by Integrating Web-Based Biochemical Databases and Real-World Clinical Data: Retrospective Cohort Study.	2021	Taiwan	National Health Insurance Research Database	Diabetic kidney disease		Others	Adults	Clinical study	Health insurance/claims	Comparative effectiveness study	Clinical (benefit/safety)	2004	2012	9	Unknown	152357
Chang 2017	Dose escalation intensity-modulated radiotherapy-based concurrent chemoradiotherapy is effective for advanced-stage thoracic esophageal squamous cell carcinoma.	2017	Taiwan	Taiwan Cancer Registry database	Thoracic esophageal squamous cell carcinoma	irradiation-dose escalation intensity-modulated radiotherapy (IMRT)-based concurrent chemoradiotherapy (CCRT) ) in patients with thoracic esophageal squamous cell carcinoma (TESCC)	Oncology	Adults	Clinical study	Clinical registry	Comparative effectiveness study	Clinical (benefit/safety)	2006	2014	9	Unknown	2061
Lo 2021	Pretreatment Neutrophil-to-Lymphocyte Ratio Predicts Survival and Liver Toxicity in Patients With Hepatocellular Carcinoma Treated With Stereotactic Ablative Radiation Therapy.	2021	Taiwan	N/S	Hepatocellular carcinoma	Hepatocellular carcinoma treated with stereotactic ablative radiation therapy	Oncology	Adults	Clinical study	EMR/EHR	Descriptive (non-CER)	Clinical (benefit/safety)	2007	2018	10.75	4	153
Kalra 2022	Indian Phenotype Characteristics Among Patients with Type 2 Diabetes Mellitus: Insights from a Non-interventional Nationwide Registry in India.	2022	India	Indian Phenotype Registry	Type 2 diabetes mellitus		Cardiology and metabolic disorders	Adults	Clinical study	Clinical registry	Descriptive (non-CER)	Clinical (benefit/safety)	2017	2019	1.67	845	37927
Lin 2022	Duration of Heart Failure With Reduced Ejection Fraction Associated With Electrocardiographic Outcomes Before and After Sacubitril/Valsartan.	2022	Taiwan	N/S	Heart failure	Duration of heart failure with reduced ejection fraction (HFrEF) associated with ECG outcomes before and after Sacubitril/Valsartan	Cardiology and metabolic disorders	Adults	Clinical study	EMR/EHR	Comparative effectiveness study	Clinical (benefit/safety)	2016	2018	2.25	Unknown	89
Taquet 2022	Neurological and psychiatric risk trajectories after SARS-CoV-2 infection: an analysis of 2-year retrospective cohort studies including 1â€ˆ284â€ˆ437 patients.	2022	India; Taiwan; One/more non-target countries	TriNetX Alytics Network; TriNetX™s US Collaborative Network	COVID-19	Neurological and psychiatric risk trajectories after SARS-CoV-2 infection	Inflammatory and autoimmune disorders	Mixed	Clinical study	EMR/EHR	Comparative effectiveness study	Clinical (benefit/safety)	2020	2022	2.24	Unknown	1487712
Wang 2018	Changes in the Use of Intensive and Supportive Procedures for Patients With Stroke in Taiwan in the Last Month of Life Between 2000 and 2010.	2018	Taiwan	National Health Insurance Research Database	Stroke		Cardiology and metabolic disorders	Adults	Clinical study	Health insurance/claims	Descriptive (non-CER)	Clinical (benefit/safety)	2000	2010	11	Unknown	55930
Khan 2020	Effectiveness of Amlodipine on Blood Pressure Control in Hypertensive Patients in India: A Real-World, Retrospective Study from Electronic Medical Records.	2020	India	N/S	Hypertension		Cardiology and metabolic disorders	Adults	Clinical study	EMR/EHR	Descriptive (non-CER)	Clinical (benefit/safety)	2018	2019	1.75	Unknown	462
Chen 2019	Association of Bone Metastasis With Early-Stage Breast Cancer in Women With and Without Precancer Osteoporosis According to Osteoporosis Therapy Status.	2019	Taiwan	National Health Insurance Research Database	Osteoporosis	Osteoporosis associated with the risk of bone metastasis in patients with breast cancer	Others	Adults	Clinical study	Health insurance/claims	Descriptive (non-CER)	Clinical (benefit/safety)	2002	2013	12	Unknown	9104
Madhugiri 2021	Analysis of Factors Associated with Long-Term Survival in Patients with Glioblastoma.	2021	India	N/S	Glioblastoma	Factors associated with long-term survival in patients with glioblastoma	Oncology	Mixed	Clinical study	EMR/EHR	Descriptive (non-CER)	Clinical (benefit/safety)	2009	2015	7	2	129
Chang 2022	Real-World Experience of Angiotensin Receptor-Neprilysin Inhibition in Reduced Ejection Fraction Heart Failure Patients With Advanced Kidney Disease.	2022	Taiwan	Taiwan Society of Cardiology Heart Failure with reduced Ejection Fraction registry	Heart failure	Reduced ejection fraction heart failure with advanced kidney disease	Cardiology and metabolic disorders	Adults	Clinical study	Clinical registry	Comparative effectiveness study	Clinical (benefit/safety)	2013	2018	5.67	31	3281
Lin 2021	Association between acid-suppressive drug use and atopic dermatitis in patients with upper gastrointestinal diseases: A population-based retrospective cohort study.	2021	Taiwan	National Health Insurance Research Database	Atopic dermatitis	Acid-suppressive drug use and atopic dermatitis in patients with upper gastrointestinal diseases	Inflammatory and autoimmune disorders	Adults	Clinical study	Health insurance/claims	Comparative effectiveness study	Clinical (benefit/safety)	2001	2005	5	Unknown	164167
Chen 2018	Postoperative Renal Outcomes of Patients Receiving Percutaneous Nephrolithotomy versus Pyelolithotomy: A Population-Based Cohort Study.	2018	Taiwan	Taiwan National Health Insurance Research Database	End stage renal disease	New diagnosed end stage renal disease (ESRD) incidence after receiving percutaneous nephrolithotomy (PCNL) or pyelolithotomy	Others	Adults	Clinical study	Health insurance/claims	Comparative effectiveness study	Clinical (benefit/safety)	1998	2012	15	Unknown	24203
Kok 2018	Positive association between hypertension and urinary bladder cancer: epidemiologic evidence involving 79,236 propensity score-matched individuals.	2018	Taiwan	National Health Insurance Research Database (NHIRD)	hypertension	association between hypertension (vs. without) and urinary bladder cancer	Cardiology and metabolic disorders	Adults	Clinical study	Health insurance/claims	Comparative effectiveness study	Clinical (benefit/safety)	2000	2013	14	unknown	79236
Li 2021	Optimal radiotherapy dose in cervical esophageal squamous cell carcinoma patients treated with definitive concurrent chemoradiotherapy: A population based study.	2021	Taiwan	Taiwan Cancer Registry (TCR)	cervical esophageal squamous cell carcinoma		Oncology	Adults	Clinical study	Clinical registry	Comparative effectiveness study	Clinical (benefit/safety)	2011	2017	7	unknown	141
Chang 2020	Infection in Advanced Chronic Kidney Disease and Subsequent Adverse Outcomes after Dialysis Initiation: A Nationwide Cohort Study.	2020	Taiwan	National Health Insurance Research Database	Chronic kidney disease	Infection in advanced chronic kidney disease and subsequent adverse outcomes after dialysis initiation	Others	Adults	Clinical study	Health insurance/claims	Comparative effectiveness study	Clinical (benefit/safety)	2004	2013	10	Unknown	62872
Tang 2022	Patient Characteristics, Treatment Patterns, Healthcare Resource Utilization, and Costs of Targeted Therapy-Eligible Atopic Dermatitis Patients in Taiwan-A Real-World Study.	2022	Taiwan	National Health Insurance Research Database	Atopic Dermatitis (AD)		Inflammatory and autoimmune disorders	Mixed	Clinical study	Health insurance/claims	Comparative effectiveness study	Clinical (benefit/safety); Cost	2014	2017	4	Unknown	377423
Weibel 2018	Narcolepsy and adjuvanted pandemic influenza A (H1N1) 2009 vaccines - Multi-country assessment.	2018	Taiwan; One/more non-target countries	N/S	Narcolepsy	Narcolepsy and adjuvanted pandemic influenza A vaccines	Inflammatory and autoimmune disorders	Mixed	Clinical study	EMR/EHR	Comparative effectiveness study	Clinical (benefit/safety)	2003	2013	14	10	3875
Yang 2022	OSA Treatment on Cardio- and Cerebrovascular Comorbidities: A Long-term Nationwide Cohort Study.	2022	Taiwan	National Health Insurance Research Database	Obstructive sleep apnea (OSA)	OSA treatment on cardio- and cerebrovascular comorbidities	Others	Adults	Clinical study	Health insurance/claims	Comparative effectiveness study	Clinical (benefit/safety)	2001	2013	13	Unknown	12224
Polavarapu 2020	Effect of Gliclazide or Gliclazide plus Metformin Combination on Glycemic Control in Patients with T2DM in India: A Real-World, Retrospective, Longitudinal, Observational Study from Electronic Medical Records.	2020	India	HealthPlix EMR	type 2 diabetes mellitus (T2DM)		Cardiology and metabolic disorders	Adults	Clinical study	EMR/EHR	Comparative effectiveness study	Clinical (benefit/safety)	2016	2019	3.83	unknown	498
Younossi 2022	Severe impairment of patient-reported outcomes in patients with chronic hepatitis C virus infection seen in real-world practices across the world: Data from the global liver registry.	2022	India; Taiwan; One/more non-target countries	Global Liver Registry	Chronic hepatitis C	Severe impairment of patient-reported outcomes in patients with chronic hepatitis C virus infection	Infectious diseases and vaccines	Adults	Clinical study	Clinical registry	Descriptive (non-CER)	PROs	Unknown	Unknown	Unknown	16	12171
Tsai 2022	Improved overall survival is associated with adjuvant chemotherapy after definitive concurrent chemoradiotherapy for N3 nasopharyngeal cancer.	2022	Taiwan	National Health Insurance Research Database (NHIRD); Taiwan Cancer Registry (TCR); Cause of Death database	Nasopharyngeal carcinoma (NPC)		Oncology	Adults	Clinical study	Clinical registry; Health insurance/claims	Comparative effectiveness study	Clinical (benefit/safety)	2009	2018	10	unknown	431
Cheng 2020	A Human-Algorithm Integration System for Hip Fracture Detection on Plain Radiography: System Development and Validation Study.	2020	Taiwan	Chang Gung Trauma Registry Programme	Hip fracture		Others	Adults	Clinical study	Clinical registry	Descriptive (non-CER)	Clinical (benefit/safety)	2008	2016	8.42	Unknown	3605
Huang 2020	Not all aspirin products have equivalent antiplatelet efficacy-Aspirin formulated with magnesium stearate is less effective in preventing ischemic stroke.	2020	Taiwan	Longitudinal Health Insurance Database (LHID2010, LHID2005, and LHID2000) of the National Health Insurance Research Database	Ischemic stroke	Ischemic stroke secondary prevention	Cardiology and metabolic disorders	Adults	Clinical study	Health insurance/claims	Comparative effectiveness study	Clinical (benefit/safety)	2000	2013	14	Unknown	19500
Huang 2021	Ambient Cumulative PM2.5 Exposure and the Risk of Lung Cancer Incidence and Mortality: A Retrospective Cohort Study.	2021	Taiwan	MJ Health Database; Taiwan Cancer Registry database; Taiwan cause of death database	Lung cancer		Oncology	Adults	Clinical study	EMR/EHR; Clinical registry	Descriptive (non-CER)	Clinical (benefit/safety)	2000	2015	16	Unknown	174431
Yang 2018	Leukoaraiosis and risk of intracranial hemorrhage and outcome after stroke thrombolysis.	2018	Taiwan	Taiwan Stroke Registry	Stroke	Symptomatic intracerebral hemorrhage (SICH) after stroke thrombolysis	Cardiology and metabolic disorders	Adults	Clinical study	Clinical registry	Descriptive (non-CER)	Clinical (benefit/safety)	2006	2014	9	2	614
Wang 2022	Cardioprotective effects of dipeptidyl peptidase-4 inhibitors versus sulfonylureas in addition to metformin: A nationwide cohort study of patients with type 2 diabetes.	2022	Taiwan	National Health Insurance Research Database	Type 2 diabetes	Cardioprotective effects of dipeptidyl peptidase-4 inhibitors (DPP4i) versus sulfonylureas (SU) in addition to metformin in type 2 diabetes	Cardiology and metabolic disorders	Adults	Clinical study	Health insurance/claims	Comparative effectiveness study	Clinical (benefit/safety)	2007	2013	7	Unknown	74634
Das 2022	Fungal Endophthalmitis: Analysis of 730 Consecutive Eyes from 7 Tertiary Eye Care Centers in India.	2022	India	Pooled electronic and physical medical records of 7 tertiary eye care centers	Fungal endophthalmitis		Infectious diseases and vaccines	Adults	Clinical study	EMR/EHR	Descriptive (non-CER)	Clinical (benefit/safety)	2005	2020	15	7	730
Fang 2022	Effectiveness evaluation of adjuvant concurrent chemoradiotherapy for patients with positron emission tomography-staged esophageal squamous cell carcinoma after complete resection: A population-based cohort study.	2022	Taiwan	Taiwan Cancer Registry	Esophageal squamous cell carcinoma		Oncology	Adults	Clinical study	Clinical registry	Comparative effectiveness study	Clinical (benefit/safety)	2011	2017	7	Unknown	105
Chen 2018	Neoadjuvant vs definitive concurrent chemoradiotherapy in locally advanced esophageal squamous cell carcinoma patients.	2018	Taiwan	Taiwan Cancer Registry; Death registry	Locally advanced esophageal squamous cell carcinoma	Neoadjuvant concurrent chemoradiotherapy (CCRT) followed by esophagectomy [the surgery group] and CCRT without surgery [the CCRT group]	Oncology	Adults	Clinical study	Clinical registry	Comparative effectiveness study	Clinical (benefit/safety)	2008	2016	9	Unknown	298
vanDams 2021	Stereotactic Body Radiotherapy for High-Risk Localized Carcinoma of the Prostate (SHARP) Consortium: Analysis of 344 Prospectively Treated Patients.	2021	India; One/more non-target countries	N/S	Prostate cancer	Stereotactic body radiotherapy (SBRT) for high-risk Localized carcinoma of the prostate	Oncology	Adults	Clinical study	EMR/EHR; Clinical registry	Descriptive (non-CER)	Clinical (benefit/safety)	Unknown	Unknown	4.13	7	344
Lee 2019	Effect of length of time from diagnosis to treatment on colorectal cancer survival: A population-based study.	2019	Taiwan	Taiwan Cancer Registry; National Health Insurance Research Database; Taiwan Death Registry	Colorectal cancer		Oncology	Adults	Clinical study	Clinical registry; Health insurance/claims	Descriptive (non-CER)	Clinical (benefit/safety)	2002	2012	11	Unknown	39900
Fu 2022	Association between medication adherence and disease outcomes in patients with hepatitis B-related cirrhosis: a population-based case-control study.	2022	Taiwan	Administrative claims-based database released by the Health and Welfare Data Science Center, Ministry of Health and Welfare, Taiwan	Hepatitis B-related cirrhosis		Infectious diseases and vaccines	Adults	Clinical study	Health insurance/claims	Comparative effectiveness study	Clinical (benefit/safety)	2007	2016	10	Unknown	10180
Ramakrishna 2022	Effectiveness and Tolerability of Fondaparinux vs Enoxaparin in a Population of Indian Patients with Symptomatic Deep Vein Thrombosis: A Retrospective Real-World Study.	2022	India	N/S	Symptomatic Deep Vein Thrombosis		Cardiology and metabolic disorders	Adults	Clinical study	EMR/EHR	Comparative effectiveness study	Clinical (benefit/safety)	2015	2020	5	unknown	1011
Lin 2018	Outcomes of adjuvant treatments for resectable intrahepatic cholangiocarcinoma: Chemotherapy alone, sequential chemoradiotherapy, or concurrent chemoradiotherapy.	2018	Taiwan	Taiwan Cancer Registry	Intrahepatic cholangiocarcinoma	Adjuvant treatments for resectable intrahepatic cholangiocarcinoma	Cardiology and metabolic disorders	Adults	Clinical study	Clinical registry	Comparative effectiveness study	Clinical (benefit/safety)	2006	2016	11	Unknown	599
Yang 2018	Increased risk of fractures in patients with polycystic ovary syndrome: a nationwide population-based retrospective cohort study.	2018	Taiwan	Longitudinal Health Insurance Database 2005 (LHID 2005), a dataset of the National Health Insurance Research Database	Polycystic ovary syndrome	Risk of fractures in patients with polycystic ovary syndrome	Cardiology and metabolic disorders	Mixed	Clinical study	Health insurance/claims	Comparative effectiveness study	Clinical (benefit/safety)	2000	2013	14	Unknown	55530
Dalal 2022	A Retrospective, Observational, EMR-Based Real-World Evidence Study to Assess the Incidence of Pedal Edema in Essential Hypertensive Patients on Amlodipine or Cilnidipine.	2022	India	N/S	Essential hypertension		Cardiology and metabolic disorders	Adults	Clinical study	EMR/EHR	Comparative effectiveness study	Clinical (benefit/safety)	2014	2019	6	Unknown	1600
Phillips 2019	Left atrial appendage closure with WATCHMAN in Asian patients: 2â€¯year outcomes from the WASP registry.	2019	Thailand; One/more non-target countries	Registry on WATCHMAN Outcomes in Real-Life Utilization (WASP)	Non-valvular atrial fibrillation	Left atrial appendage closure for stroke prevention in high-risk non-valvular atrial fibrillation	Cardiology and metabolic disorders	Adults	Clinical study	Clinical registry	Descriptive (non-CER)	Clinical (benefit/safety)	2014	2015	1.83	Unknown	107
Khan 2021	Effectiveness of Telmisartan on Blood Pressure Control in Hypertensive Patients in India: A Real-World Retrospective Study from Electronic Medical Records.	2021	India	N/S	Hypertension		Cardiology and metabolic disorders	Adults	Clinical study	EMR/EHR	Descriptive (non-CER)	Clinical (benefit/safety)	2018	2019	1.75	Unknown	1304
HoangAnh 2022	Contact Laxative Use and the Risk of Arteriovenous Fistula Maturation Failure in Patients Undergoing Hemodialysis: A Multi-Center Cohort Study.	2022	Taiwan	Taipei Medical University Clinical Research Database (TMUCRD	Constipation	Hemodialysis taking laxatives due to constipation	Others	Adults	Clinical study	Health insurance/claims	Descriptive (non-CER)	Clinical (benefit/safety)	2008	2017	10	3	952
Sorrentino 2020	Long-Term Safety and Efficacy of Durable Polymer Cobalt-Chromium Everolimus-Eluting Stents in Patients at High Bleeding Risk: A Patient-Level Stratified Analysis From Four Postapproval Studies.	2020	India; One/more non-target countries	N/S	Acute myocardial infarction	Patients with high bleeding risk (HBR) undergoing percutaneous coronary intervention	Cardiology and metabolic disorders	Adults	Clinical study	Clinical registry	Comparative effectiveness study	Clinical (benefit/safety)	Unknown	Unknown	4	Unknown	10502
Su 2022	Dosing Pattern and Early Cumulative Dose of Liposomal Irinotecan in Metastatic Pancreatic Cancer: A Real-World Multicenter Study.	2022	Taiwan	N/S	metastatic pancreatic ductal adenocarcinoma (mPDAC)		Oncology	Adults	Clinical study	EMR/EHR	Comparative effectiveness study	Clinical (benefit/safety)	2018	2020	2.33	9	473
Chanswangphuwana 2022	Comparison of Three Doses of Cytarabine Consolidation for Intermediate- and Adverse-risk Acute Myeloid Leukemia: Real World Evidence From Thai Acute Myeloid Leukemia Registry.	2022	Thailand	Thai Acute Leukemia Working Group (TALWG) registry	Acute myeloid leukemia	Comparison of three doses of cytarabine consolidation for intermediate- and adverse-risk acute myeloid leukemia	Oncology	Mixed	Clinical study	Clinical registry	Comparative effectiveness study	Clinical (benefit/safety)	2014	2021	8	9	258
Nair 2021	Impact of revascularization therapies on outcome of posterior circulation ischemic stroke: The Indo-US stroke project.	2021	India; One/more non-target countries	Indo-US Collaborative Stroke Project (IUSCP), a large multicentric registry	Ischemic stroke	Impact of revascularization therapies on outcome of posterior circulation ischemic stroke	Cardiology and metabolic disorders	Adults	Clinical study	Clinical registry	Descriptive (non-CER)	Clinical (benefit/safety)	2012	2014	2.67	5	1889
Chiang 2021	Risk of major adverse cardiovascular and cerebrovascular events in Taiwanese women with endometriosis.	2021	Taiwan	National Health Insurance Research Database	Endometriosis		Inflammatory and autoimmune disorders	Adults	Clinical study	Health insurance/claims	Comparative effectiveness study	Clinical (benefit/safety)	1997	2013	17	Unknown	87715
Tangkhuenkhan 2020	Frequency and Association Of GSTM1 and GSTT1 Gene Polymorphisms with Survival in Breast Cancer Patients.	2020	Thailand	N/S	Breast cancer		Oncology	Adults	Clinical study	EMR/EHR	Descriptive (non-CER)	Clinical (benefit/safety)	2010	2011	2	Unknown	198
Wang 2020	Association of Statin and Its Lipophilicity With Cardiovascular Events in Patients Receiving Chronic Dialysis.	2020	Taiwan	Registry for Catastrophic Illness Patients from the National Health Insurance Research Database	End stage renal disease (ESRD)	Association of statins with cardiovascular events in patients under dialysis	Others	Adults	Clinical study	Health insurance/claims	Comparative effectiveness study	Clinical (benefit/safety)	2000	2013	14	Unknown	80946
Huang 2021	Real-World Effectiveness of Adjuvant Oxaliplatin Chemotherapy in Stage III Colon Cancer: A Controlled Interrupted Time Series Analysis.	2021	Taiwan	Taiwan Cancer Registry; National Health Insurance Research Database (NHIRD); Death Registry	stage III colon cancer		Oncology	Adults	Clinical study	Clinical registry; Health insurance/claims	Comparative effectiveness study	Clinical (benefit/safety)	2004	2014	11	unknown	17801
Li 2022	Association between sensorineural hearing loss and vitiligo: a nationwide population-based cohort study.	2022	Taiwan	Longitudinal Health Insurance Database 2000, (LHID200) a subset of the National Health Insurance Research Database	Vitiligo	Association between sensorineural hearing loss and vitiligo	Inflammatory and autoimmune disorders	Adults	Clinical study	Health insurance/claims	Comparative effectiveness study	Clinical (benefit/safety)	2000	2013	14	Unknown	65240
Wang 2021	Symptomatic cholelithiasis patients have an increased risk of pancreatic cancer: A population-based study.	2021	Taiwan	National Health Insurance Research Database	Pancreatic cancer	Symptomatic cholelithiasis patients have an increased risk of pancreatic cancer	Oncology	Adults	Clinical study	Health insurance/claims	Comparative effectiveness study	Clinical (benefit/safety)	2005	2009	5	Unknown	16530
Hwang 2018	Association of Tinnitus and Other Cochlear Disorders With a History of Migraines.	2018	Taiwan	Longitudinal Health Insurance Database 2005, a subset of the National Health Insurance Research Database	Migraine	Association of tinnitus and other cochlear disorders with migraine	Others	Adults	Clinical study	Health insurance/claims	Comparative effectiveness study	Clinical (benefit/safety)	1996	2012	17	Unknown	5280
Hsu 2020	A national study on long-term osteoporosis therapy and risk of recurrent fractures in patients with hip fracture.	2020	Taiwan	Longitudinal Health Insurance Database 2010 (LHID 2010) of the National Health Insurance Research Database	Osteoporosis	Osteoporosis and related hip fractures	Others	Adults	Clinical study	Health insurance/claims	Comparative effectiveness study	Clinical (benefit/safety)	2000	2013	14	Unknown	946
Limpijankit 2022	Dose-dependent effect of impaired renal function on all-cause mortality in patients following percutaneous coronary intervention.	2022	Thailand	Thai PCI registry initiated by the Cardiac Intervention Association of Thailand	Chronic kidney disease		Others	Adults	Clinical study	Clinical registry	Descriptive (non-CER)	Clinical (benefit/safety)	2018	2019	1.25	39	22045
Liao 2018	Renal transplantation delays major adverse cardiac events (MACEs) inÂ patients with end-stage renal disease: A nationwide population-basedÂ study.	2018	Taiwan	National Health Insurance Research Database	End-stage renal disease	Renal transplantation delays major adverse cardiac events (MACEs) in patients with end-stage renal disease	Others	Adults	Clinical study	Health insurance/claims	Comparative effectiveness study	Clinical (benefit/safety)	2000	2009	10	Unknown	328
Wu 2022	Cortisol-producing adenoma-related somatic mutations in unilateral primary aldosteronism with concurrent autonomous cortisol secretion: their prevalence and clinical characteristics.	2022	Taiwan	Taiwan Primary Aldosteronism Investigation (TAIPAI) database	Primary aldosteronism (PA)	Cortisol-producing adenoma-related somatic mutations in unilateral primary aldosteronism with concurrent autonomous cortisol secretion	Cardiology and metabolic disorders	Adults	Clinical study	Clinical registry	Descriptive (non-CER)	Clinical (benefit/safety)	2016	2018	2	7	98
Wang 2022	Clinical effectiveness of branded versus generic piperacillin-tazobactam for treating severe community-acquired pneumonia.	2022	Taiwan	BATTLE registry	Community-acquired pneumonia		Inflammatory and autoimmune disorders	Adults	Clinical study	Clinical registry	Comparative effectiveness study	Clinical (benefit/safety)	Unknown	Unknown	Unknown	9	472
Hsieh 2022	Timing of symptomatic subsequent vertebral compression fracture associated with different demographic factors.	2022	Taiwan	National Health Insurance Research Database	Vertebral compression fracture	Symptomatic subsequent vertebral compression fracture associated with different demographic factors	Others	Adults	Clinical study	Health insurance/claims	Descriptive (non-CER)	Clinical (benefit/safety)	2002	2016	15	Unknown	28343
Lin 2022	Consolidative chemotherapy after definitive concurrent chemoradiotherapy for esophageal squamous cell carcinoma patients: a population based cohort study.	2022	Taiwan	Taiwan cancer registry (TCR); death registration; National Health Insurance (NHI)	esophageal squamous cell carcinoma		Oncology	Adults	Clinical study	Clinical registry; Health insurance/claims	Comparative effectiveness study	Clinical (benefit/safety)	2011	2017	7	unknown	182
Chen 2021	Long-Term Survival of Combined Hepatocellular-Cholangiocarcinoma: A Nationwide Study.	2021	Taiwan	Taiwan Cancer Database; Taiwan Cancer Registry.	Hepatocellular-Cholangiocarcinoma	Combined hepatocellular-cholangiocarcinoma (HCC-CC)	Oncology	Adults	Clinical study	Clinical registry	Descriptive (non-CER)	Clinical (benefit/safety)	2004	2013	10	Unknown	95149
Tsai 2022	Epidemiology and risk factors associated with avascular necrosis in patients with autoimmune diseases: a nationwide study.	2022	Taiwan	National Health Insurance Research Database	Avascular necrosis	Avascular necrosis in patients with autoimmune diseases	Others	Adults	Clinical study	Health insurance/claims	Descriptive (non-CER)	Clinical (benefit/safety)	2005	2013	9	Unknown	49636
Arora 2022	Are drains useful in eTEP ventral hernia repairs? An AWR surgical collaborative (AWRSC) retrospective study.	2022	India	Abdominal Wall Reconstruction Surgical Collaborative registry	Ventral hernia	Enhanced-view totally extraperitoneal (eTEP) repair/drainage	Others	Adults	Clinical study	Clinical registry	Comparative effectiveness study	Clinical (benefit/safety)	2016	2019	3.5	5	120
Lin 2018	Outcomes for Cervical Cancer Patients Treated With Radiation in High-Volume and Low-Volume Hospitals.	2018	Taiwan	Taiwan Cancer Registry	Cervical cancer	Cervical cancer patients treated with radiation in high-volume vs low-volume hospitals	Oncology	Adults	Clinical study	Clinical registry	Comparative effectiveness study	Clinical (benefit/safety)	2007	2013	7	58	2582
Thakur 2021	Does myopia decrease the risk of diabetic retinopathy in both type-1 and type-2 diabetes mellitus?	2021	India	EyeSmart EMR	Diabetic retinopathy	Severity of myopia and the severity of diabetic retinopathy(DR) in individuals with type1 or type2 diabetes mellitus(DM).	Others	Mixed	Clinical study	EMR/EHR	Descriptive (non-CER)	Clinical (benefit/safety)	2016	2016	1	4	9831
Wang 2022	Prognostic value of cardiac troponin in dialysis patients with paroxysmal supraventricular tachycardia.	2022	Taiwan	N/S	end-stage kidney disease (ESKD)	end-stage kidney disease (ESKD) patients with paroxysmal supraventricular tachycardia	Others	Adults	Clinical study	EMR/EHR	Descriptive (non-CER)	Clinical (benefit/safety)	2009	2021	12.42	5	62
Pan 2018	Comparisons of mortality and rehospitalization between hip-fractured elderly with outpatient rehabilitation and those without: A STROBE-compliant article.	2018	Taiwan	National Health Insurance Research Database	Femoral fractures involving the hip joint	Hip-fractured elderly with outpatient rehabilitation	Others	Adults	Clinical study	Health insurance/claims	Comparative effectiveness study	Clinical (benefit/safety)	2005	2012	8	Unknown	3585
Sriruanthong 2022	Risk factors of refracture after a fragility fracture in elderly.	2022	Thailand	N/S	Fracture	Recurrent fragility fractures	Others	Adults	Clinical study	EMR/EHR	Descriptive (non-CER)	Clinical (benefit/safety)	2009	2018	10	15	4322
Teoh 2021	Perioperative Outcomes of Robot-Assisted Radical Cystectomy with Intracorporeal Versus Extracorporeal Urinary Diversion.	2021	Taiwan; Thailand; One/more non-target countries	Asian Robot-Assisted Radical Cystectomy (RARC) registry	Bladder cancer	Perioperative outcomes of robot-assisted cystectomy with intracorporeal versus extracorporeal urinary diversion	Oncology	Adults	Clinical study	Clinical registry	Comparative effectiveness study	Clinical (benefit/safety)	2007	2020	14	9	556
Ho 2019	Finding an oral potentially malignant disorder in screening program is related to early diagnosis of oral cavity cancer - Experience from real world evidence.	2019	Taiwan	Taiwan Oral Mucosal Screening (TOMS) program; Taiwan Cancer Registry (TCR) and Death Registry (TDR)	Oral cavity cancer		Oncology	Adults	Clinical study	Clinical registry	Descriptive (non-CER)	Clinical (benefit/safety)	2008	2015	8	Unknown	18625
Hu 2022	Carpal tunnel syndrome and trigger finger as related to benign prostatic hyperplasia: A retrospective nationwide cohort investigation.	2022	Taiwan	Nation Health Insurance Research Database	Carpal tunnel syndrome	Incidence of benign prostatic hyperplasia (BPH) after a diagnosis of carpal tunnel syndrome or trigger finger	Others	Adults	Clinical study	Health insurance/claims	Comparative effectiveness study	Clinical (benefit/safety)	2000	2012	13	Unknown	48600
Jadhav 2021	Effectiveness and Effect on Renal Parameters of Amlodipine vs. Other Dihydropyridine Calcium Channel Blockers in Patients with Essential Hypertension: Retrospective Observational Study Based on Real-World Evidence from Electronic Medical Records.	2021	India	N/S	Essential Hypertension		Cardiology and metabolic disorders	Adults	Clinical study	EMR/EHR	Comparative effectiveness study	Clinical (benefit/safety)	2014	2019	5.08	unknown	324
Sun 2022	Adjuvant radiotherapy did not increase the risk of coronary heart disease in patients with non-metastatic breast cancer.	2022	Taiwan	National Health Insurance Research Database; Registry for Catastrophic Illness Patients; Taiwan Cancer Registry Database.	Breast cancer	Adjuvant radiotherapy and risk of coronary heart disease in patients with non-metastatic breast cancer	Oncology	Adults	Clinical study	Clinical registry; Health insurance/claims	Comparative effectiveness study	Clinical (benefit/safety)	2000	2018	19	Unknown	418665
Dhaliwal 2022	Severity and Cardiac Involvement in Multisystem Inflammatory Syndrome in Children.	2022	India	N/S	Multisystem inflammatory syndrome in children (MIS-C)		Inflammatory and autoimmune disorders	Pediatric	Clinical study	EMR/EHR	Descriptive (non-CER)	Clinical (benefit/safety)	2020	2021	0.75	6	48
Yeh 2020	Long-term use of combined conventional medicine and Chinese herbal medicine decreases the mortality risk of patients with lung cancer.	2020	Taiwan	Tzu Chi General Hospital (Dalin and Taipei) Cancer Registry; out-patients database from the Chinese Medicine and Conventional Medicine	Lung cancer	Combined conventional medicine and Chinese herbal medicine and mortality risk in lung cancer patients	Oncology	Adults	Clinical study	EMR/EHR; Clinical registry	Descriptive (non-CER)	Clinical (benefit/safety)	2003	2016	14	Unknown	1871
Tseng 2022	Association of Smoking With Patient Characteristics and Outcomes in Small Cell Lung Carcinoma, 2011-2018.	2022	Taiwan	Taiwan Cancer Registry	Small Cell Lung Carcinoma		Oncology	Adults	Clinical study	Clinical registry	Descriptive (non-CER)	Clinical (benefit/safety)	1996	2019	24	Unknown	225788
Chen 2019	A retrospective administrative database analysis of the association between clonorchiasis or helminthiasis and the development of cholelithiasis.	2019	Taiwan	National Health Insurance Research Database	Cholelithiasis	Risks of cholelithiasis associated with clonorchiasis and helminthiasis	Others	Adults	Clinical study	Health insurance/claims	Comparative effectiveness study	Clinical (benefit/safety)	2000	2011	12	Unknown	1426
Chen 2021	Tyrosine Kinase Inhibitors and Vascular Adverse Events in Patients with Chronic Myeloid Leukemia: A Population-Based, Propensity Score-Matched Cohort Study.	2021	Taiwan	Taiwan Cancer Registry Database, National Health Insurance Research Database	Chronic myeloid leukemia		Oncology	Adults	Clinical study	Clinical registry; Health insurance/claims	Comparative effectiveness study	Clinical (benefit/safety)	2008	2016	9	Unknown	1111
Chen 2022	Comparing survival between neoadjuvant chemoradiotherapy followed by open or thoracoscopic oesophagectomy in patients with oesophageal squamous cell carcinoma.	2022	Taiwan	Taiwan Cancer Registry	Oesophageal squamous cell carcinoma		Oncology	Adults	Clinical study	Clinical registry	Comparative effectiveness study	Clinical (benefit/safety)	2008	2016	9	Unknown	2250
Liao 2020	A combined analysis of maximum standardized uptake value on FDG-PET, genetic markers, and clinicopathological risk factors in the prognostic stratification of patients with resected oral cavity squamous cell carcinoma.	2019	Taiwan	Chang Gung Memorial Hospital Cancer Center databank	oral cavity squamous cell carcinoma (OCSCC)		Oncology	Adults	Clinical study	EMR/EHR	Descriptive (non-CER)	Clinical (benefit/safety)	1996	2019	23.33	unknown	327
Lin 2022	Reappraisal of the roles of alpha-fetoprotein in hepatocellular carcinoma surveillance using large-scale nationwide database and hospital-based information.	2022	Taiwan	Taiwan Cancer Registry; Database of Kaohsiung Chang Gung Memorial Hospital (KCGMH)	Hepatocellular carcinoma	Alpha-fetoprotein (AFP) for detection of hepatocellular carcinoma (HCC)	Oncology	Adults	Clinical study	EMR/EHR; Clinical registry	Descriptive (non-CER)	Clinical (benefit/safety)	2011	2017	7	Unknown	43437
Hsieh 2022	The role of induction chemotherapy in patients with locally advanced head and neck squamous cell carcinoma: A nationwide population-based matched study.	2022	Taiwan	National Health Insurance Research Database Taiwan Cancer Registry	Head and neck cancer	Locally advanced head and neck squamous cell carcinoma	Oncology	Adults	Clinical study	Clinical registry; Health insurance/claims	Comparative effectiveness study	Clinical (benefit/safety)	2007	2016	10	Unknown	5547
Hung 2021	Pomalidomide and Dexamethasone Are Effective in Relapsed or Refractory Multiple Myeloma in a Real-Life Setting: A Multicenter Retrospective Study in Taiwan.	2021	Taiwan	N/S	Multiple myeloma		Oncology	Adults	Clinical study	Clinical registry	Descriptive (non-CER)	Clinical (benefit/safety)	2016	2020	5.08	Unknown	49
Chang 2019	Increased Risk of Coronary Artery Disease in People with a Previous Diagnosis of Carpal Tunnel Syndrome: A Nationwide Retrospective Population-Based Case-Control Study.	2019	Taiwan	Longitudinal Health Insurance Database 2000 (LHID200), a subset of the National Health Insurance Research Database	Coronary artery disease (CAD)	Increased risk of coronary artery disease in people with a previous diagnosis of carpal tunnel syndrome	Cardiology and metabolic disorders	Mixed	Clinical study	Health insurance/claims	Comparative effectiveness study	Clinical (benefit/safety)	2000	2013	14	Unknown	141244
Bansal 2022	Mortality and Risk Factors in Isolated Traumatic Brain Injury Patients: A Prospective Cohort Study.	2022	India	Towards Improved Trauma Care Outcomes in India (TITCO) registry	Isolated traumatic brain injury	Mortality and risk factors in isolated traumatic brain injury	Others	Mixed	Clinical study	EMR/EHR	Descriptive (non-CER)	Clinical (benefit/safety)	2013	2015	2	4	5042
Shih 2021	Development of a Longitudinal Diagnosis and Prognosis in Patients with Chronic Kidney Disease: Intelligent Clinical Decision-Making Scheme.	2021	Taiwan	N/S	Chronic Kidney Disease		Others	Mixed	Clinical study	EMR/EHR	Descriptive (non-CER)	Clinical (benefit/safety)	2015	2019	5	35	50174
Huang 2021	Association between renal function and cardiovascular mortality: a retrospective cohort study of elderly from health check-up.	2021	Taiwan	Taipei City Elderly Health Examination Database; National Death Registry; Taipei Geriatric Health Examination Database	Chronic kidney disease (CKD)	Cardiovascular mortality and decline in renal function.	Others	Adults	Clinical study	Clinical registry	Descriptive (non-CER)	Clinical (benefit/safety)	2005	2012	8	Unknown	64732
Florio 2020	Global trends in intrahepatic and extrahepatic cholangiocarcinoma incidence from 1993 to 2012.	2020	India; Thailand; One/more non-target countries	CI5plus database	Cholangiocarcinomas (CCAs)	Intrahepatic and Extrahepatic Cholangiocarcinoma	Oncology	Mixed	Clinical study	Clinical registry	Descriptive (non-CER)	Clinical (benefit/safety)	1993	2012	20	unknown	unknown
Li 2019	Effectiveness of Intensity-Modulated Radiotherapy for Rectal Cancer Patients Treated With Neoadjuvant Concurrent Chemoradiotherapy: A Population-based Propensity Score-matched Analysis.	2019	Taiwan	Taiwan Cancer Registry (TCR); death registry; reimbursement data from National Health Insurance (NHI); data for the whole Taiwan population via Health and Welfare Data Science Center (HWDC) database	Rectal cancer	Locally advanced rectal cancer (LARC)	Oncology	Adults	Clinical study	Clinical registry; Health insurance/claims	Comparative effectiveness study	Clinical (benefit/safety)	2007	2015	9	Unknown	696
Lin 2022	Venous Thromboembolism and Critical Limb Events in Patients with Atrial Fibrillation: A Nationwide Population-Based Cohort Study.	2022	Taiwan	National Health Insurance Research Database	atrial fibrillation	Patients with venous thromboembolism may cause worse critical limb events	Cardiology and metabolic disorders	Adults	Clinical study	Health insurance/claims	Descriptive (non-CER)	Clinical (benefit/safety)	2001	2013	13	unknown	316817
Wu 2020	Performance of Prognostic Scoring Systems in Trauma Patients in the Intensive Care Unit of a Trauma Center.	2020	Taiwan	Chang Gung Memorial Hospital Trauma Registry System	Trauma	Performance of prognostic scoring systems in trauma patients in the intensive care unit	Others	Adults	Clinical study	Clinical registry	Descriptive (non-CER)	Clinical (benefit/safety)	2016	2018	3	Unknown	1554
Wu 2020	Preexisting Dementia Is Associated with Increased Risks of Mortality and Morbidity Following Major Surgery: A Nationwide Propensity Score Matching Study.	2020	Taiwan	Longitudinal Health Insurance Databases (LHID2000, LHID2005, and LHID2010) from the original National Health Insurance research Database	Dementia	Preexisting dementia associated with risks of mortality and morbidity following major surgery	Others	Adults	Clinical study	Health insurance/claims	Comparative effectiveness study	Clinical (benefit/safety)	2004	2015	11.92	Unknown	15726
Huang 2020	Differences in medical costs for end-of-life patients receiving traditional care and those receiving hospice care: A retrospective study.	2020	Taiwan	Taiwanâ€™s National Health Insurance program	end-of-life medical cost	end-of-life patients receiving traditional care or hospice care	Others	Adults	Clinical study	Health insurance/claims	Comparative effectiveness study	Cost	2010	2013	4	unknown	3548
Das 2022	Clinical profile and demographic distribution of band shaped keratopathy in India: A study of 8801 patients.	2022	India	L V Prasad Ophthalmology hospital network	Bandâ€‘shaped keratopathy (BSK)		Others	Mixed	Clinical study	EMR/EHR	Descriptive (non-CER)	Clinical (benefit/safety)	2011	2021	10	Unknown	2664906
Chen 2021	Real-time interactive artificial intelligence of things-based prediction for adverse outcomes in adult patients with pneumonia in the emergency department.	2021	Taiwan	Cohorts from Chi Mei Medical Center; Chi Mei Liouying Hospital; Chi Mei Chiali Hospital	Pneumonia		Inflammatory and autoimmune disorders	Adults	Clinical study	EMR/EHR	Descriptive (non-CER)	Clinical (benefit/safety)	2010	2019	10	3	52626
Chao 2022	Synchronous/metachronous endometrial and colorectal malignancies in Taiwanese women: a population-based nationwide study.	2022	Taiwan	Taiwan Cancer Registry; National Death Registry	Synchronous/metachronous endometrial and colorectal malignancies	Women with synchronous/metachronous endometrial cancer (EC) and colorectal cancer (CRC) versus EC or CRC	Oncology	Adults	Clinical study	Clinical registry	Descriptive (non-CER)	Clinical (benefit/safety)	2007	2015	9	unknown	62764
Tseng 2021	Childhood Rotavirus Infection Associated with Temperature and Particulate Matter 2.5 Âµm: A Retrospective Cohort Study.	2021	Taiwan	National Health Insurance Research Database (NHIRD); Taiwan Environmental Protection Administration (EPA)	Childhood rotavirus infection (RvI)		Infectious diseases and vaccines	Pediatric	Clinical study	Health insurance/claims	Descriptive (non-CER)	Clinical (benefit/safety)	2006	2012	7	Unknown	Unknown
Wang 2022	Clinical Patterns of Traditional Chinese Medicine for Ischemic Heart Disease Treatment: A Population-Based Cohort Study.	2022	Taiwan	National Health Insurance Research Database (NHIRD)	ischemic heart disease (IHD)		Cardiology and metabolic disorders	Adults	Clinical study	Health insurance/claims	Descriptive (non-CER)	Clinical (benefit/safety)	2000	2017	18	unknown	4317
Tang 2021	Predicting in-hospital mortality for dementia patients after hip fracture surgery - A comparison between the Charlson Comorbidity Index (CCI) and the Elixhauser Comorbidity Index.	2021	Taiwan	Longitudinal Health Insurance Database 2000 (LHID2000) a subset of the National Health Insurance Research Database	Dementia	In-hospital mortality of dementia patients after hip fracture surgery	Others	Adults	Clinical study	Health insurance/claims	Descriptive (non-CER)	Clinical (benefit/safety)	2000	2013	14	Unknown	8080
Liao 2021	Migraine Headaches after Major Surgery with General or Neuraxial Anesthesia: A Nationwide Propensity-Score Matched Study.	2021	Taiwan	3 Longitudinal Health Insurance Databases (LHID2000, LHID2005, and LHID2010) of the National Health Insurance Research Database	Migraine headaches	Migraine headaches after major surgery with general or neuraxial anesthesia	Others	Adults	Clinical study	Health insurance/claims	Comparative effectiveness study	Clinical (benefit/safety)	2002	2013	11.5	Unknown	136262
Chen 2021	Treatment and long-term outcome of breast cancer in very young women: nationwide population-based study.	2021	Taiwan	Taiwan Cancer Registry	Breast cancer		Oncology	Adults	Clinical study	Clinical registry	Descriptive (non-CER)	Clinical (benefit/safety)	2004	2014	11	Unknown	104115
Tai 2019	Previous Use of Mammography as a Proxy for General Health Checks in Association with Better Outcomes after Major Surgeries.	2019	Taiwan	Claims data of Taiwanâ€™s National Health Insurance	Mammography screening	Association between preoperative use of mammography and the risk of perioperative complications	Others	Adults	Clinical study	Health insurance/claims	Comparative effectiveness study	Clinical (benefit/safety)	2008	2013	6	Unknown	304822
Wang 2022	Survival factors in patients of high fall - A 10-year level-I multi-trauma center study.	2022	Taiwan	N/S	Falls from heights	Out-of-hospital cardiac arrests (OHCAs) versus none after fall from heights	Others	Adults	Clinical study	EMR/EHR	Comparative effectiveness study	Clinical (benefit/safety)	2010	2020	10.75	2	371
Liu 2021	Effect of profit status in facilities on the mortality of patients on long-term haemodialysis: a nationwide cohort study.	2021	Taiwan	Taiwan Renal Registry Data System	Haemodialysis		Others	Adults	Clinical study	Clinical registry	Comparative effectiveness study	Clinical (benefit/safety)	2005	2012	8	Unknown	62700
Wang 2020	Mortality Risks for Dialysis Patients: A Nationwide Population-Based Study.	2020	Taiwan	Longitudinal Health Insurance Database 2010 (LHID 2010) of the National Health Insurance Research Database; Registry for Catastrophic Illnesses,	End stage renal disease (ESRD)	Postoperative mortality rates in patients on chronic hemodialysis	Others	Adults	Clinical study	Health insurance/claims	Comparative effectiveness study	Clinical (benefit/safety)	2007	2009	3	Unknown	54865
MachucaMPG 2022	Determinants of Breast-Conserving Therapy in Early-Stage Breast Cancer Patients: A Nationwide Study.	2022	Taiwan	Taiwan Cancer Registry Database; National Health Insurance Database; Death File Database	Early-Stage Breast Cancer	Surgical type	Oncology	Mixed	Clinical study	Health insurance/claims	Descriptive (non-CER)	Clinical (benefit/safety)	2004	2015	12	unknown	25967
Chambers 2021	International Committee for Monitoring Assisted Reproductive Technologies world report: assisted reproductive technology, 2014â€ .	2021	India; Taiwan; One/more non-target countries	International Committee for Monitoring Assisted Reproductive Technology	Assisted reproductive technologies	Utilization, effectiveness and safety of practices in assisted reproductive technologies (ART)	Others	Adults	Clinical study	Clinical registry	Descriptive (non-CER)	Clinical (benefit/safety)	2014	2014	1	2746	1629179
Chen 2022	Survival Comparison Among Neoadjuvant Chemoradiotherapy Followed by Esophagectomy, Definitive Chemoradiotherapy, and Esophagectomy Alone for Esophageal Squamous Cell Carcinoma.	2022	Taiwan	Taiwan Cancer Registry	Esophageal Squamous Cell Carcinoma		Oncology	Adults	Clinical study	Clinical registry	Comparative effectiveness study	Clinical (benefit/safety)	2008	2016	9	Unknown	7637
Chen 2021	Combined Effects of Frailty and Polypharmacy on Health Outcomes in Older Adults: Frailty Outweighs Polypharmacy.	2021	Taiwan	National Health Insurance Research Database	Health outcomes in older adults	Combined Effects of Frailty and Polypharmacy	Others	Adults	Clinical study	Health insurance/claims	Descriptive (non-CER)	Clinical (benefit/safety)	2006	2015	10	unknown	100000
Pan 2022	Impact of Frailty on Survivals of Prostate Cancer Patients Treated with Radiotherapy.	2022	Taiwan	Taiwan Cancer Registry Database (TCRD); Taiwan National Insurance Research Data (NHIRD); National Death Registry (NDR)	Prostate cancer (PCa)	Impact of frailty on survivals of prostate cancer patients treated with radiotherapy	Oncology	Adults	Clinical study	Clinical registry; Health insurance/claims	Comparative effectiveness study	Clinical (benefit/safety)	2011	2015	5	Unknown	4291
Chen 2022	Four prescribed Chinese herbal medicines provide renoprotection and survival benefit without hyperkalemia risk in patients with advanced chronic kidney disease: A nationwide cohort study.	2022	Taiwan	Taiwan's 2005 Longitudinal Generation Tracking Database (LGTD2005)	Chronic Kidney Disease	Patients followed up till ESRD, death or the end of the study	Others	Adults	Clinical study	Health insurance/claims	Comparative effectiveness study	Clinical (benefit/safety)	2000	2016	16	Unknown	5380
deMouzon 2020	International Committee for Monitoring Assisted Reproductive Technologies world report: assisted reproductive technology 2012â€ .	2020	India; One/more non-target countries	International Committee for Monitoring Assisted Reproductive Technologies (ICMART)	Assisted reproductive technologies		Others	Adults	Clinical study	Clinical registry	Descriptive (non-CER)	Clinical (benefit/safety)	2011	2012	1	2600	1149817
Hung 2021	Association of hernia with subsequent aortic aneurysm in geriatric patients.	2021	Taiwan	Longitudinal Health Insurance Database 2000 (LHID2000), a subset of the National Health Insurance Research Database	Inguinal hernia and aortic aneurysm	Association of hernia with subsequent aortic aneurysm in geriatric patients	Others	Adults	Clinical study	Health insurance/claims	Comparative effectiveness study	Clinical (benefit/safety)	2000	2013	14	Unknown	67732
Lu 2018	Incident Spine Surgery in Patients With Ankylosing Spondylitis: A Secondary Cohort Analysis of a Nationwide, Population-Based Health Claims Database.	2018	Taiwan	Longitudinal Health Insurance Database 2000 (LHID 2000) a subset of the National Health Insurance Research Database	Ankylosing Spondylitis	Spine Surgery in Patients With Ankylosing Spondylitis	Inflammatory and autoimmune disorders	Adults	Clinical study	Health insurance/claims	Comparative effectiveness study	Clinical (benefit/safety)	2000	2012	13	Unknown	20772
Kuo 2020	Effectiveness of image-guided radiotherapy for locally advanced esophageal squamous cell carcinoma patients treated with definitive concurrent chemoradiotherapy.	2020	Taiwan	Taiwan Cancer Registry (TCR)	locally advanced esophageal squamous cell carcinoma (LA-ESqCC).		Oncology	Adults	Clinical study	Clinical registry	Comparative effectiveness study	Clinical (benefit/safety)	2011	2017	7	unknown	590
Ramesh 2021	Organ Donation and Transplantation in India in 2019.	2021	India	Global Observatory on Donation and Transplantation questionnaire	Organ Donation and Transplantation	kidney, liver, heart, lung, pancreas and small bowel	Others	Mixed	Clinical study	Clinical registry	Descriptive (non-CER)	Clinical (benefit/safety)	2019	2019	1	690	23274
Pan 2018	Breast cancer screening with digital breast tomosynthesis - 4 year experience and comparison with national data.	2018	Taiwan	National Cancer Registry; results from screening mammography performed at Kaohsiung Veterans General Hospital (VGHKS)	Breast cancer	Breast cancer screening with digital breast tomosynthesis	Oncology	Adults	Clinical study	EMR/EHR; Clinical registry	Descriptive (non-CER)	Clinical (benefit/safety)	2012	2015	4	Unknown	8982
Chen 2021	Risk of Heart Failure in Rheumatoid Arthritis Patients Treated with Tumor Necrosis Factor-Î± Inhibitors.	2021	Taiwan	Chang Gung Research Database	Heart Failure	Heart Failure in Rheumatoid Arthritis	Cardiology and metabolic disorders	Adults	Clinical study	EMR/EHR	Comparative effectiveness study	Clinical (benefit/safety)	2009	2019	11	7	3210
Wang 2021	An evaluation of the healthcare costs associated with adverse events in patients with breast cancer.	2021	Taiwan	National Health Insurance Claim Database; Taiwan Cancer Database (TCDB) registry	Breast cancer	Adverse events in patients with breast cancer	Oncology	Adults	Clinical study	Clinical registry; Health insurance/claims	Comparative effectiveness study	Clinical (benefit/safety); Cost	2009	2015	7	Unknown	50010
Chen 2019	Diabetic ketoacidosis further increases risk of Alzheimer's disease in patients with type 2 diabetes.	2019	Taiwan	National Health Insurance Research Database; Longitudinal Cohort of Diabetes Patients	Alzheimerâ€™s disease	Diabetic ketoacidosis and risk of Alzheimerâ€™s disease in patients with type 2 diabetes	Others	Mixed	Clinical study	Health insurance/claims	Comparative effectiveness study	Clinical (benefit/safety)	2000	2011	3	unknown	13353
Bansal 2022	Demographic Profile and Prescribing Patterns of Anti-epileptic Drugs in Indian Epilepsy Patients: Electronic Medical Record-Based Nation-Wide Retrospective Cohort Study.	2022	India	HealthPlix EMR	Epilepsy		Others	Mixed	Clinical study	EMR/EHR	Descriptive (non-CER)	Clinical (benefit/safety)	2001	2019	18.9	300	6318
HeerspinkHJL 2020	Kidney outcomes associated with use of SGLT2 inhibitors in real-world clinical practice (CVD-REAL 3): a multinational observational cohort study.	2020	Taiwan; One/more non-target countries	N/S	Type 2 diabetes	Kidney outcomes associated with use of SGLT2 inhibitors	Cardiology and metabolic disorders	Adults	Clinical study	EMR/EHR	Comparative effectiveness study	Clinical (benefit/safety)	2013	2018	6	Unknown	65231
Wu 2021	Bleeding associated with co-administration of clopidogrel and ACEi in patients undergoing PCI and DAPT.	2021	Taiwan	Claims database of Taiwanâ€™s National Health Insurance (NHI) Administration	Patients undergoing percutaneous coronary intervention (PIC) with dual antiplatelet therapy (DAPT)	Bleeding associated with co-administration of clopidogrel and ACEi in patients undergoing PCI and DAPT	Cardiology and metabolic disorders	Adults	Clinical study	Health insurance/claims	Comparative effectiveness study	Clinical (benefit/safety)	2006	2014	9	Unknown	170775
Chou 2021	All-cause mortality, cardiovascular mortality, major cardiovascular events and hypoglycaemia of patients with diabetes onset at an older age: results from the 10-year nationwide cohort study.	2021	Taiwan	National Health Insurance Research Database	Diabetes mellitus	New-onset diabetes	Cardiology and metabolic disorders	Adults	Clinical study	Health insurance/claims	Descriptive (non-CER)	Clinical (benefit/safety)	2000	2015	17	Unknown	115751
Kaliki 2020	Ocular and Periocular Tumors in Asian Indian Children and Adolescents.	2020	India	N/S	Ocular and periocular tumors		Oncology	Pediatric	Clinical study	EMR/EHR	Descriptive (non-CER)	Clinical (benefit/safety)	2015	2018	3	4	2911
Kuo 2019	Impact of the interval between neoadjuvant concurrent chemoradiotherapy and esophagectomy in the modern era: a population-based propensity-score-matched retrospective cohort study in Asia.	2019	Taiwan	Taiwan Cancer Registry (TCR); death registry; National Health Insurance (NHI)	locally advanced esophageal squamous cell carcinoma (LA-ESqCC)		Oncology	Adults	Clinical study	Clinical registry; Health insurance/claims	Comparative effectiveness study	Clinical (benefit/safety)	2011	2017	7	unknown	160
Liao 2022	Clinical Outcomes of Taiwanese Patients with Resected Oral Cavity Squamous Cell Carcinoma Who Underwent Reconstruction with Free Versus Local Flaps.	2022	Taiwan	Taiwan Cancer Registry Database (TCRD) ; Taiwanese National Health Insurance Research Dataset (TNHIRD)	Oral Cavity Squamous Cell Carcinoma	Oral Cavity Squamous Cell Carcinoma Who Underwent Reconstruction with Free vs. Local Flaps	Oncology	Adults	Clinical study	Clinical registry; Health insurance/claims	Comparative effectiveness study	Clinical (benefit/safety)	2011	2017	7	unknown	2536
Chang 2020	Deep Neck Infection in Systemic Lupus Erythematosus Patients: Real-World Evidence.	2020	Taiwan	Longitudinal Health Insurance Database 2000 (LHID2000) a subset of the National Health Insurance Research Database; Registry for Catastrophic Illness Patients;	Systemic lupus erythematosus	Deep neck infection in systemic lupus erythematosus patients	Inflammatory and autoimmune disorders	Adults	Clinical study	Clinical registry; Health insurance/claims	Comparative effectiveness study	Clinical (benefit/safety)	1997	2011	15	Unknown	87130
Chou 2022	Artificial neural network-boosted Cardiac Arrest Survival Post-Resuscitation In-hospital (CASPRI) score accurately predicts outcome in cardiac arrest patients treated with targeted temperature management.	2022	Taiwan	Taiwan Network of Targeted Temperature Management for Cardiac Arrest (TIMECARD) registry	Cardiac arrest	Cardiac arrest receiving targeted temperature management (TTM)	Cardiology and metabolic disorders	Adults	Clinical study	Clinical registry	Descriptive (non-CER)	Clinical (benefit/safety)	2014	2019	5.75	9	570
Cram 2022	Variation in revascularisation use and outcomes of patients in hospital with acute myocardial infarction across six high income countries: cross sectional cohort study.	2022	Taiwan; One/more non-target countries	Patient level administrative data from the United States, Canada (Ontario and Manitoba), England, the Netherlands, Israel, and Taiwan	Acute myocardial infarction	Variation in revascularisation use and outcomes of patients in hospital with acute myocardial infarction	Cardiology and metabolic disorders	Adults	Clinical study	Clinical registry; Health insurance/claims	Descriptive (non-CER)	Clinical (benefit/safety)	2011	2017	7	unknown	1353327
Li 2022	Prognostic impact of angiotensin-converting enzyme inhibitors and angiotensin receptors blockers in esophageal or gastric cancer patients with hypertension - a real-world study.	2022	Taiwan	Taiwan Cancer Registry; National Health Insurance Research Database; Death Registry	esophageal and gastric cancer	association between ACEIs/ARBs usage and esophageal and gastric cancer	Oncology	Adults	Clinical study	Clinical registry; Health insurance/claims	Comparative effectiveness study	Clinical (benefit/safety)	2008	2017	10	unknown	4577
Weng 2020	Targeting continuity of care and polypharmacy to reduce drug-drug interaction.	2020	Taiwan	Taiwan National Health Insurance (NHI) claims database	Drug-drug interaction (DDI)	Reduction of DDIs through continuity of care (COC) reducing polypharmacy	Others	Adults	Clinical study	Health insurance/claims	Comparative effectiveness study	Clinical (benefit/safety)	2011	2017	7	Unknown	2318766
Ciou 2022	Repurposing gestrinone for tumor suppressor through P21 reduction regulated by JNK in gynecological cancer.	2022	Taiwan	Longitudinal Health Insurance Database 2000 (LHID2000) of the Taiwan National Health Insurance Research Database (NHIRD); Medication records from the Department of Obstetrics and Gynecology, Chung Shan Medical University Hospital (CSMUH); cancer records from the Taiwan Cancer Registry	Gynecological cancers	Endometriosis and increased risk of gynecological cancers	Oncology	Adults	Clinical study	EMR/EHR; Clinical registry; Health insurance/claims	Comparative effectiveness study	Clinical (benefit/safety)	2004	2017	13	Unknown	8330
Islam 2020	Development of an Artificial Intelligence-Based Automated Recommendation System for Clinical Laboratory Tests: Retrospective Analysis of the National Health Insurance Database.	2020	Taiwan	National Health Insurance Research and Development (NHIRD) database	Laboratory tests		Others	Mixed	Clinical study	Health insurance/claims	Descriptive (non-CER)	Clinical (benefit/safety)	2013	2013	1	Unknown	37890
Tsai 2017	Trends in health care resource utilization and pharmacological management of COPD in Taiwan from 2004 to 2010.	2017	Taiwan	Longitudinal Health Insurance Database (LHID) of all the national health insurance (NHI) enrollees	COPD	Health care resource utilization and pharmacological management of COPD	Others	Adults	Clinical study	Health insurance/claims	Descriptive (non-CER)	Cost	2004	2010	7	Unknown	351375
Liu 2019	Prostate cancer in Asia: design of a patient registry to inform real-world treatments, outcomes, and quality of life.	2019	India; Taiwan; Thailand; One/more non-target countries	N/S	Prostate cancer		Oncology	Adults	Clinical study	Clinical registry	Descriptive (non-CER)	Clinical (benefit/safety); PROs	unknown	2018	Unknown	8	3636
Nair 2021	Diffuse Large B-Cell Lymphoma: Clinical Presentation and Treatment Outcomes From the OncoCollect Lymphoma Registry.	2021	India	OncoCollect Lymphoma Registry	Diffuse large B-cell lymphoma (DLBCL)		Oncology	Adults	Clinical study	Clinical registry	Descriptive (non-CER)	Clinical (benefit/safety)	2011	2017	7	9	1961
Lu 2022	Evaluating the Effect of Inert Recruiting on Blood Donations Immediately After the Consecutive Earthquakes.	2022	Taiwan	Taiwan Blood Services Foundation donor database	Blood donations	Blood donations after earthquakes	Others	Adults	Clinical study	Clinical registry	Descriptive (non-CER)	Clinical (benefit/safety)	2015	2018	Unknown	2	3499
Wang 2018	Comparison of the risk of non-traumatic lower extremity amputation between haemodialysis and peritoneal dialysis patients with end-stage renal disease.	2018	Taiwan	National Health Insurance Research Database	End-stage renal dis-ease (ESRD	Risk of non-traumatic lower extremity amputation between haemodialysis and peritoneal dialysis patients with end-stage renal disease	Others	Adults	Clinical study	Health insurance/claims	Comparative effectiveness study	Clinical (benefit/safety)	2000	2011	12	Unknown	87704
Chan 2018	Cost-effectiveness analysis of a fixed-dose combination of indacaterol and glycopyrronium as maintenance treatment for COPD.	2018	Taiwan	National Health Insurance (NHI) claims data; four clinical trials: BEACON, SHINE, SPARK, and ILLUMINATE	COPD	Cost-effectiveness analysis of a fixed-dose combination of indacaterol and glycopyrronium as maintenance treatment for COPD	Others	Adults	Clinical study	Health insurance/claims	Comparative effectiveness study	Clinical (benefit/safety); Cost	unknown	unknown	Unknown	unknown	unknown
EAS Familial Hypercholesterolaemia Studies Collaboration	Global perspective of familial hypercholesterolaemia: a cross-sectional study from the EAS Familial Hypercholesterolaemia Studies Collaboration (FHSC).	2021	India; Taiwan; Thailand; One/more non-target countries	Familial Hypercholesterolaemia Studies Collaboration	Familial hypercholesterolaemia		Cardiology and metabolic disorders	Adults	Clinical study	Clinical registry	Descriptive (non-CER)	Clinical (benefit/safety)	Unknown	2021	Unknown	Unknown	42167
Mohan 2021	Efficacy of a Combination of Metformin and Vildagliptin in Comparison to Metformin Alone in Type 2 Diabetes Mellitus: A Multicentre, Retrospective, Real-World Evidence Study.	2021	India	N/S	type 2 diabetes mellitus (T2DM)		Cardiology and metabolic disorders	Adults	Clinical study	EMR/EHR	Comparative effectiveness study	Clinical (benefit/safety)	2010	unknown	Unknown	22	2740
Bhurani 2021	Real-World Outcomes of Hodgkin Lymphoma: A Multi-Centric Registry From India.	2022	India	OncoCollect Lymphoma Registry	Hodgkin lymphoma		Oncology	Adults	Clinical study	EMR/EHR; Clinical registry	Descriptive (non-CER)	Clinical (benefit/safety)	2011	2017	7	9	939
Huang 2022	Clinical effectiveness of cefoperazone-sulbactam vs. piperacillin-tazobactam for the treatment of pneumonia in elderly patients.	2022	Taiwan	BATTLE database	Pneumonia		Inflammatory and autoimmune disorders	Adults	Clinical study	Clinical registry	Comparative effectiveness study	Clinical (benefit/safety)	2018	2019	1.25	9	941
Liang 2020	Effectiveness of image-guided radiotherapy for locally advanced lung cancer patients treated with definitive concurrent chemoradiotherapy.	2020	Taiwan	Health and Welfare Data Science Center (HWDC); Taiwan Cancer Registry; death registration and reimbursement data for the whole Taiwan population provided by the Bureau of National Health Insurance (NHI)	Lung cancer	Locally advanced lung cancer patients treated with definitive concurrent chemoradiotherapy	Oncology	Adults	Clinical study	Clinical registry; Health insurance/claims	Comparative effectiveness study	Clinical (benefit/safety)	2011	2016	6	Unknown	797
Mannam 2018	Early hemodynamic performance of the Trifectaâ„¢ surgical bioprosthesis aortic valve in Indian patient population: 12Â month outcomes of the EVEREST post-market study.	2018	India	N/S	Surgical aortic valve replacement (SAVR)		Others	Adults	Clinical study	EMR/EHR	Descriptive (non-CER)	Clinical (benefit/safety)	2014	2015	1.75	10	100
Huang 2021	The protective effect of statins against pressure ulcers in stroke patients: A propensity-score matched study based on a real-world database.	2021	Taiwan	Reimbursement claims of Taiwanâ€™s National Health Insurance	Pressure ulcers	Pressure ulcers in stroke patients	Others	Adults	Clinical study	Health insurance/claims	Comparative effectiveness study	Clinical (benefit/safety)	2000	2009	10	Unknown	99838
Shao 2019	Sodium glucose co-transporter 2 inhibitors and cardiovascular event protections: how applicable are clinical trials and observational studies to real-world patients?	2019	Taiwan	Chang Gung Research Database (CGRD)	Type 2 diabetes (T2D)	Sodium glucose co-transporter 2 inhibitors (SGLT2i) and cardiovascular event protection	Cardiology and metabolic disorders	Adults	Clinical study	EMR/EHR	Descriptive (non-CER)	Clinical (benefit/safety)	2018	2019	1.67	7	11650
Navar 2021	Prospective evaluation of lipid management following acute coronary syndrome in non-Western countries.	2021	Taiwan; Thailand; One/more non-target countries	Acute Coronary Syndrome Management (ACOSYM) registry	acute coronary syndrome (ACS)		Cardiology and metabolic disorders	Adults	Clinical study	Clinical registry	Descriptive (non-CER)	Clinical (benefit/safety)	2017	2019	1.83	9	1567
Kapoor 2019	Real-Life Tolerability and Effectiveness of Adalimumab Biosimilar in Rheumatoid Arthritis: ASPIRE Registry Data.	2019	India	Adalimumab Biosimilar Patient Registry (ASPIRE)	Rheumatoid arthritis		Inflammatory and autoimmune disorders	Adults	Clinical study	Clinical registry	Descriptive (non-CER)	Clinical (benefit/safety)	2015	2017	1.58	Unknown	149
Dalal 2022	Evaluation of Effectiveness and Tolerability of Fondaparinux in the Management of Symptomatic Acute Coronary Syndrome: A Real-World Evidence-Based Study on an Indian Population.	2022	India	N/S	Acute coronary syndrome (ACS)		Cardiology and metabolic disorders	Adults	Clinical study	EMR/EHR	Descriptive (non-CER)	Clinical (benefit/safety)	2015	2020	5	unknown	611
Kapoor 2019	Real-life Tolerability and Effectiveness of Adalimumab Biosimilar in Ankylosing Spondylitis: the Adalimumab Biosimilar Patient Registry Data.	2019	India	Adalimumab Biosimilar Patient Registry (ASPIRE)	Ankylosing spondylitis		Inflammatory and autoimmune disorders	Mixed	Clinical study	Clinical registry	Descriptive (non-CER)	Clinical (benefit/safety)	2015	2017	1.58	Unknown	308
Liu 2020	Second-line Hormonal Therapy for the Management of Metastatic Castration-resistant Prostate Cancer: a Real-World Data Study Using a Claims Database.	2020	Taiwan	Chang Gung Research Database (CGRD)	metastatic castration-resistant prostate cancer (mcRpc)		Oncology	Adults	Clinical study	EMR/EHR	Comparative effectiveness study	Clinical (benefit/safety)	2014	2018	4.5	7	223
Benz 2022	Stroke risk prediction in patients with atrial fibrillation with and without rheumatic heart disease.	2022	India; Thailand; One/more non-target countries	RE-LY AF Registry	Atrial fibrillation; stroke; rheumatic heart disease		Cardiology and metabolic disorders	Adults	Clinical study	Clinical registry	Comparative effectiveness study	Clinical (benefit/safety)	2007	2012	5	23	15400
Liu 2021	Association between Helicobacter pylori infection and mortality risk in prostate cancer patients receiving androgen deprivation therapy: A real-world evidence study.	2021	Taiwan	National Health Insurance (NHI); Taiwan Cancer Registry (TCR); Taiwan Death Registry (TDR)	Helicobacter pylori infection	association between Helicobacter pylori infection (vs. without) and prostate cancer patients receiving androgen deprivation therapy	Infectious diseases and vaccines	Adults	Clinical study	Clinical registry; Health insurance/claims	Comparative effectiveness study	Clinical (benefit/safety)	1995	2016	22	unknown	9066
Chou 2020	Proton pump inhibitor use and risk of hip fracture in patients with type 2 diabetes.	2020	Taiwan	National Health Insurance Research Database; Longitudinal Cohort of Diabetes Patients (LHDB 2000)	Type 2 diabetes mellitus	Type 2 diabetes mellitus (T2DM) associated osteoporosis and peptic ulcers	Cardiology and metabolic disorders	Adults	Clinical study	Clinical registry; Health insurance/claims	Comparative effectiveness study	Clinical (benefit/safety)	2000	2013	14	Unknown	398885
Chueh 2022	Comparative Effectiveness and Safety of Different Combinations of Antithrombotic Regimens in Atrial Fibrillation Patients With Stent Insertions.	2022	Taiwan	National Health Insurance Research Database; National Mortality Registry	Atrial fibrillation (AF)	AF who had undergone percutaneous coronary intervention with stents for the first time	Cardiology and metabolic disorders	Adults	Clinical study	Clinical registry; Health insurance/claims	Comparative effectiveness study	Clinical (benefit/safety)	2007	2017	11	unknown	10208
JerryTeng 2022	Prognostic Factors for Clinical Outcomes in Patients with Newly Diagnosed Advanced-stage Hodgkin Lymphoma: A Nationwide Retrospective Study.	2022	Taiwan	National Health Insurance Research Database; Taiwan Cancer Registry; Catastrophic Illness Patient Registry; Cause of Death Data of Taiwan	Hodgkin lymphoma (HL)		Oncology	Adults	Clinical study	Clinical registry; Health insurance/claims	Descriptive (non-CER)	Clinical (benefit/safety)	2008	2016	9	Unknown	459
Wang 2022	Intravenous tissue plasminogen activator for acute ischemic stroke in patients with renal dysfunction.	2022	Taiwan	Taiwan Stroke Registry	Acute ischemic stroke	Intravenous tissue plasminogen activator for acute ischemic stroke in patients with renal dysfunction	Cardiology and metabolic disorders	Adults	Clinical study	Clinical registry	Comparative effectiveness study	Clinical (benefit/safety)	2006	2015	8.83	64	3525
Lee 2020	Cost-utility analysis of inotuzumab ozogamicin for relapsed or refractory B cell acute lymphoblastic leukemia from the perspective of Taiwan's health care system.	2020	Taiwan	Taiwan Cancer Registry Database; Health and Welfare Database	relapsed or refractory B cell acute lymphoblastic leukemia		Oncology	Adults	Clinical study	Clinical registry; Health insurance/claims	Comparative effectiveness study	Cost	2010	2015	6	unknown	312
Hsu 2022	Severe Acute Exacerbation After Cessation of Nucleos(t)ide Analog for Chronic Hepatitis B: A Real-World Study of Routine Practice.	2022	Taiwan	E-Da Healthcare System	Severe Acute Exacerbation	Chronic Hepatitis B patients treated with nucleos(t)ide analogue therapy	Infectious diseases and vaccines	Adults	Clinical study	EMR/EHR	Descriptive (non-CER)	Clinical (benefit/safety)	2004	2020	16.5	3	830
Kao 2021	Investigation of dual antiplatelet therapy after coronary stenting in patients with chronic kidney disease.	2021	Taiwan	Taipei medical University Institutional and Clinical Database	Chronic kidney disease	Dual anti platelet therapy after coronary stenting in patients with chronic kidney disease	Others	Adults	Clinical study	EMR/EHR	Comparative effectiveness study	Clinical (benefit/safety)	2008	2019	12	3	1899
Weitz 2020	Cancer associated thrombosis in everyday practice: perspectives from GARFIELD-VTE.	2020	Taiwan; Thailand; One/more non-target countries	Global Anticoagulant Registry in the FIELD (GARFIELD)â€“VTE	Venous thromboembolism (VTE)	association between thrombosis and cancer	Cardiology and metabolic disorders	Adults	Clinical study	Clinical registry	Comparative effectiveness study	Clinical (benefit/safety)	2014	2017	2.58	415	10684
Feng 2021	The impact of glucosamine on age-related macular degeneration in patients: A nationwide, population-based cohort study.	2021	Taiwan	Longitudinal Health Insurance Database (2000â€“2013) of the National Health Insurance Research Database	Age-related macular degeneration (AMD)		Others	Adults	Clinical study	Health insurance/claims	Comparative effectiveness study	Clinical (benefit/safety)	2000	2013	14	Unknown	1344
Kim 2021	Association between prehospital field to emergency department delta shock index and in-hospital mortality in patients with torso and extremity trauma: A multinational, observational study.	2021	Taiwan; One/more non-target countries	Pan-Asian Trauma Outcomes Study (PATOS) registry	Torso and extremity trauma	Delta shock index and in-hospital mortality in patients with torso and extremity trauma	Others	Adults	Clinical study	Clinical registry	Descriptive (non-CER)	Clinical (benefit/safety)	2015	2018	3.92	Unknown	21534
Iida 2019	Advances in hematopoietic stem cell transplantation in the Asia-Pacific region: the second report from APBMT 2005-2015.	2019	India; Taiwan; Thailand; One/more non-target countries	Asia-Pacific Blood and Marrow Transplantation Group Data Center; Indian Stem Cell Transplant Registry; Taiwan Society of Blood and Marrow Transplantation Registry	Hematopoietic stem cell transplantation		Others	Mixed	Clinical study	Clinical registry	Descriptive (non-CER)	Clinical (benefit/safety)	2005	2015	10	624	138165
Chung 2022	Treatment-associated survival outcomes in real-world patients with de novo metastatic triple-negative breast cancer: Age as a significant treatment effect-modifier.	2022	Taiwan	Taiwan Cancer Registry (TCR); the National Health Insurance Research Database (NHIRD)	Metastatic triple-negative breast cancer (mTNBC)	Treatment-associated survival outcomes in real-world patients with de novo metastatic triple-negative breast cancer	Oncology	Adults	Clinical study	Clinical registry; Health insurance/claims	Descriptive (non-CER)	Clinical (benefit/safety)	2011	2015	5	unknown	278
Jackson 2020	Associations between reproductive factors and biliary tract cancers in women from the Biliary Tract Cancers Pooling Project.	2021	Taiwan; One/more non-target countries	Biliary Tract Cancers Pooling Project (BiTCaPP)	biliary tract cancer		Oncology	Adults	Clinical study	EMR/EHR	Descriptive (non-CER)	Clinical (benefit/safety)	unknown	unknown	Unknown	unknown	1500198
Hsu 2022	Comparative effectiveness of antidepressants on geriatric depression: Real-world evidence from a population-based study.	2022	Taiwan	Taiwan National Health Insurance Research Database (NHIRD)	geriatric depression		Others	Adults	Clinical study	Health insurance/claims	Comparative effectiveness study	Clinical (benefit/safety)	1997	2013	17	unknown	207946
Huang 2021	Comparison of surgical outcomes between primary plate and fibular flap transfer for reconstruction of segmental mandibular defects.	2021	Taiwan	N/S	Mandibular defects	Reconstruction of segmental mandibular defects	Others	Adults	Clinical study	EMR/EHR	Descriptive (non-CER)	Clinical (benefit/safety)	2013	2018	6	2	176
Goto 2019	Management and 1-Year Outcomes of Patients With Newly Diagnosed Atrial Fibrillation and Chronic Kidney Disease: Results From the Prospective GARFIELD - AF Registry.	2019	India; Thailand; One/more non-target countries	Global Anticoagulant Registry in the FIELDâ€“Atrial Fibrillation (GARFIELD-AF Registry)	Atrial fibrillation	Management and 1-year outcomes of patients with newly diagnosed atrial fibrillation and chronic kidney disease	Cardiology and metabolic disorders	Adults	Clinical study	Clinical registry	Descriptive (non-CER)	Clinical (benefit/safety)	2013	2016	3.33	1119	33024
Liou 2018	Risk of Severe Cardiovascular Events From Add-On Tiotropium in Chronic Obstructive Pulmonary Disease.	2018	Taiwan	National Health Insurance Research Database	Chronic obstructive pulmonary disease (COPD)	Risk of Severe Cardiovascular Events From Add-On Tiotropium in Chronic Obstructive Pulmonary Disease	Others	Adults	Clinical study	Health insurance/claims	Comparative effectiveness study	Clinical (benefit/safety)	2007	2011	5	Unknown	15537
Chen 2021	Feature and impact of guideline-directed medication prescriptions for heart failure with reduced ejection fraction accompanied by chronic kidney disease.	2021	Taiwan	Taiwan Society of Cardiology Registry-heart failure with reduced ejection fraction (TSOC-HFrEF Registry)	Heart failure	Heart failure with reduced ejection fraction accompanied by chronic kidney disease	Cardiology and metabolic disorders	Adults	Clinical study	Clinical registry	Comparative effectiveness study	Clinical (benefit/safety)	2013	2014	1.5	21	1509
Jeng 2018	Repeated Low-Grade Infections Predict Antidepressant-Resistant Depression: A Nationwide Population-Based Cohort Study.	2018	Taiwan	National Health Insurance Research Database	major depressive disorder	Correlation Between Repeated Low-Grade Infections and Risk of Depression	Others	Adults	Clinical study	Health insurance/claims	Comparative effectiveness study	Clinical (benefit/safety)	1996	2011	16	unknown	127194
Chen 2022	Expanding Sorafenib Treatment for Hepatocellular Carcinoma Beyond Barcelona Clinic Liver Cancer Stage C Patients: A National Study.	2022	Taiwan	National Health Insurance database; National Death Registry; Taiwan Cancer Registry	Hepatocellular carcinoma	Patients who received sorafenib	Oncology	Adults	Clinical study	Clinical registry; Health insurance/claims	Comparative effectiveness study	Clinical (benefit/safety)	2013	2017	5	unknown	13862
Lin 2017	Timing of Symptomatic Infarct Swelling Following Intravenous Thrombolysis in Acute Middle Cerebral Artery Infarction: A Case-Control Study.	2017	Taiwan	Chang Gung Stroke Registry database	Acute ischemic stroke	Symptomatic infarct swelling following IV thrombolysis in acute middle cerebral artery infarction	Others	Adults	Clinical study	Clinical registry	Comparative effectiveness study	Clinical (benefit/safety)	2007	2014	7.33	4	140
Fan 2019	Preventing arteriovenous shunt failure in hemodialysis patients: a population-based cohort study.	2019	Taiwan	Registry of Catastrophic Illness Database (subset of NHI Research Database)	End-stage renal disease (ESRD)	ESDR patients receiving hemodialysis	Others	Mixed	Clinical study	Health insurance/claims	Comparative effectiveness study	Clinical (benefit/safety)	1997	2012	16	Unknown	95971
Tung 2018	Risk of rheumatoid arthritis in patients with hepatitis C virus infection receiving interferon-based therapy: a retrospective cohort study using the Taiwanese national claims database.	2018	Taiwan	Longitudinal Health Insurance Database 2005 (LHID2005), a subset of the National Health Insurance Research Database	Hepatitis C virus infection	Risk of rheumatoid arthritis in patients with hepatitis C virus infection receiving interferon-based therapy	Infectious diseases and vaccines	Adults	Clinical study	Health insurance/claims	Comparative effectiveness study	Clinical (benefit/safety)	1997	2012	16	Unknown	9830
Chang 2020	Comparative Safety and Effectiveness of Inhaled Corticosteroid and Long-Acting Î²(2)-Agonist Combinations in Patients With COPD.	2020	Taiwan	National Health Insurance Research Database	Chronic obstructive pulmonary disease	Comparative safety and effectiveness of inhaled corticosteroid and LABA combinations in patients with COPD	Others	Adults	Clinical study	Health insurance/claims	Comparative effectiveness study	Clinical (benefit/safety)	2009	2015	4.5	Unknown	42393
Goto 2020	Assessment of Outcomes Among Patients With Venous Thromboembolism With and Without Chronic Kidney Disease.	2020	Taiwan; Thailand; One/more non-target countries	Global Anticoagulant Registry in the Fieldâ€“Venous Thromboembolism (GARFIELD-VTE)	Chronic Kidney Disease	Association between Chronic Kidney Disease (vs. without) and Venous Thromboembolism	Others	Adults	Clinical study	Clinical registry	Comparative effectiveness study	Clinical (benefit/safety)	2014	2017	2.66	415	8979
Lee 2021	Incidence and time trends of herpes zoster among patients with head and neck cancer who did and did not undergo radiotherapy: A population-based cohort study.	2021	Taiwan	Longitudinal Health Insurance Database 2000, a subset of the National Health Insurance Research Database; Cancer Registry	Herpes zoster		Infectious diseases and vaccines	Adults	Clinical study	Clinical registry; Health insurance/claims	Comparative effectiveness study	Clinical (benefit/safety)	2000	2013	14	Unknown	2160
Yang 2020	Effect of Renin-Angiotensin-Aldosterone System Blockade on Long-Term Outcomes in Postacute Kidney Injury Patients With Hypertension.	2020	Taiwan	National Health Insurance Research Database	Hypertension	Effect of Renin-Angiotensin-Aldosterone System blockade on postacute kidney injury patients with hypertension	Cardiology and metabolic disorders	Adults	Clinical study	Health insurance/claims	Comparative effectiveness study	Clinical (benefit/safety)	2000	2013	14	Unknown	8558
Li 2021	Dipeptidyl peptidase 4 promotes peritoneal fibrosis and its inhibitions prevent failure of peritoneal dialysis.	2021	Taiwan	National Health Insurance Research Database	Peritoneal fibrosis	ESRD patients with type 2 diabetes	Others	Adults	Clinical study	Health insurance/claims	Comparative effectiveness study	Clinical (benefit/safety)	1997	2013	17	Unknown	174686
Banker 2021	International Committee for Monitoring Assisted Reproductive Technologies (ICMART): world report on assisted reproductive technologies, 2013.	2021	India; One/more non-target countries	International Committee for Monitoring Assisted Reproductive Technologies	Assisted Reproductive Technologies	People undergoing assisted reproductive technology	Others	Adults	Clinical study	Clinical registry	Descriptive (non-CER)	Clinical (benefit/safety)	2013	2013	1	2639	1858500
Hsu 2018	Application of the Eighth AJCC TNM Staging System in Patients With Esophageal Squamous Cell Carcinoma.	2018	Taiwan; One/more non-target countries	Taiwan Cancer Registry Database; Worldwide Esophageal Cancer Collaboration	Esophageal Squamous Cell Carcinoma		Oncology	Mixed	Clinical study	Clinical registry	Descriptive (non-CER)	Clinical (benefit/safety)	2008	2014	7	unknown	11555
Ding 2019	Thyroid cancer risk in women with infertility and association with fertility medications in Taiwan.	2019	Taiwan	Longitudinal Health Insurance Database 2000; Registry of Catastrophic Illness Patient Database	Thyroid cancer		Oncology	Adults	Clinical study	Health insurance/claims	Comparative effectiveness study	Clinical (benefit/safety)	2000	2013	14	Unknown	13356
Chu 2021	Effect of radiotherapy on survival in advanced hepatocellular carcinoma patients treated with sorafenib: a nationwide cancer-registry-based study.	2021	Taiwan	Taiwan Cancer Registry (TCR); National Health Insurance Research database (NHIRD)	Hepatocellular carcinoma (HCC)	Effect of radiotherapy on survival in advanced hepatocellular carcinoma patients treated with sorafenib	Oncology	Adults	Clinical study	Clinical registry; Health insurance/claims	Comparative effectiveness study	Clinical (benefit/safety)	2012	2016	5	unknown	4763
Shah 2018	What Factors Influence Union and Refracture of Congenital Pseudarthrosis of the Tibia? A Multicenter Long-term Study.	2018	India; One/more non-target countries	N/S	Congenital pseudarthrosis of the tibia	Factors influencing union and refracture of congenital pseudarthrosis of the tibia	Others	Pediatric	Clinical study	EMR/EHR	Descriptive (non-CER)	Clinical (benefit/safety)	Unknown	Unknown	Unknown	6	119
Lin 2018	Clinical characteristics and surgical history of Taiwanese patients with mucopolysaccharidosis type II: data from the hunter outcome survey (HOS).	2018	Taiwan	Hunter Outcome Survey, a global, multicentre registry that collects real-world data on patients with MPS II	Mucopolysaccharidosis type II (MPS II; Hunter syndrome; OMIM 309900)		Cardiology and metabolic disorders	Pediatric	Clinical study	Clinical registry	Descriptive (non-CER)	Clinical (benefit/safety)	2012	2016	4.08	Unknown	61
Dong 2020	Association of Infections and Use of Fluoroquinolones With the Risk of Aortic Aneurysm or Aortic Dissection.	2020	Taiwan	Taiwan National Health Insurance Research Database	Aortic aneurysm or aortic dissection (AA/AD)		Cardiology and metabolic disorders	Adults	Clinical study	Health insurance/claims	Comparative effectiveness study	Clinical (benefit/safety)	2009	2015	6.92	Unknown	28948
Liang 2017	Irinotecan and Oxaliplatin Might Provide Equal Benefit as Adjuvant Chemotherapy for Patients with Resectable Synchronous Colon Cancer and Liver-confined Metastases: A Nationwide Database Study.	2017	Taiwan	Taiwan Cancer Registry (TCR); Taiwan National Health Insurance (NHI) Research Database; National Death Registry database	Colon Cancer	Resectable Synchronous Colon Cancer and Liver-confined Metastases	Oncology	Adults	Clinical study	Clinical registry; Health insurance/claims	Comparative effectiveness study	Clinical (benefit/safety)	2004	2009	6	unknown	309
Wu 2019	Plasma Aldosterone After Seated Saline Infusion Test Outperforms Captopril Test at Predicting Clinical Outcomes After Adrenalectomy for Primary Aldosteronism.	2019	Taiwan	Taiwan Primary Aldosteronism Investigation (TAIPAI) registry	Primary aldosteronism		Cardiology and metabolic disorders	Adults	Clinical study	Clinical registry	Descriptive (non-CER)	Clinical (benefit/safety)	Unknown	Unknown	Unknown	7	143
Su 2019	Î²-blockers after acute myocardial infarction in patients with chronic obstructive pulmonary disease: A nationwide population-based observational study.	2019	Taiwan	Taiwan National Health Insurance Research Database (NHIRD)	acute myocardial infarction (AMI)	acute myocardial infarction in patients with chronic obstructive pulmonary disease	Cardiology and metabolic disorders	Adults	Clinical study	Health insurance/claims	Comparative effectiveness study	Clinical (benefit/safety)	2004	2013	10	unknown	23754
Wu 2018	Cross-talk between shoulder and neck pain: an imaging study of association between rotator cuff tendon tears and cervical foraminal stenosis.	2018	Taiwan	Clinical registry of shoulder ultrasound examinations and cervical spine radiographs	Cervical foraminal stenosis	Association between rotator cuff tendon tears and cervical radiculopathy in the shoulder pain population	Others	Adults	Clinical study	EMR/EHR; Clinical registry	Descriptive (non-CER)	Clinical (benefit/safety)	2012	unknown	Unknown	unknown	126
Yeh 2021	The effect of de-escalation of P2Y12 receptor inhibitor therapy after acute myocardial infarction in patients undergoing percutaneous coronary intervention: A nationwide cohort study.	2021	Taiwan	National Health Insurance Research Database (NHIRD)	Acute myocardial infarction (AMI)	Effect of de-escalation of P2Y12 receptor inhibitor therapy after acute myocardial infarction in patients undergoing percutaneouscoronary intervention	Cardiology and metabolic disorders	Adults	Clinical study	Health insurance/claims	Comparative effectiveness study	Clinical (benefit/safety)	2013	2016	3.5	unknown	10100
Sauter 2021	Rare manifestations and malignancies in tuberous sclerosis complex: findings from the TuberOus SClerosis registry to increAse disease awareness (TOSCA).	2021	Taiwan; Thailand; One/more non-target countries	TuberOus SClerosis registry to increAse disease awareness (TOSCA)	Tuberous sclerosis complex (TSC)	Rare manifestations and malignancies in tuberous sclerosis complex	Others	Mixed	Clinical study	Clinical registry	Descriptive (non-CER)	Clinical (benefit/safety)	Unknown	Unknown	Unknown	Unknown	2211
Chen 2018	Healthcare resource utilization and costs among patients with rheumatoid arthritis on biologic therapies in Taiwan: A 1-year mirror-image study using a national claims database.	2018	Taiwan	National Health Insurance Research Database	Rheumatoid arthritis		Inflammatory and autoimmune disorders	Mixed	Clinical study	Health insurance/claims	Descriptive (non-CER)	Cost	2007	2011	5	Unknown	2425
Liao 2021	Aberrant serum parathyroid hormone, calcium, and phosphorus as risk factors for peritonitis in peritoneal dialysis patients.	2021	Taiwan	Taiwan Renal Registry Data System	End-stage kidney disease; peritonitus	Aberrant serum parathyroid hormone, calcium, and phosphorus as risk factors for peritonitis in peritoneal dialysis patients	Others	Adults	Clinical study	Clinical registry	Comparative effectiveness study	Clinical (benefit/safety)	2005	2012	7	Unknown	5750
Cimci 2022	Outcomes and regional differences in practice in a worldwide coronary stent registry.	2022	India; One/more non-target countries	e-Ultimaster registry (NCT02188355	Percutaneous coronary intervention		Cardiology and metabolic disorders	Adults	Clinical study	Clinical registry	Descriptive (non-CER)	Clinical (benefit/safety)	2014	2018	3.75	378	37198
Chen 2021	An evaluation of the healthcare costs of metastatic breast cancer: A retrospective matched cohort study.	2021	Taiwan	National Health Insurance Claim Database, Taiwan Cancer Registry database	Breast cancer	Metastatic breast cancer (MBC)	Oncology	Adults	Clinical study	Clinical registry; Health insurance/claims	Descriptive (non-CER)	Cost	2012	2015	4	Unknown	14454
Wang 2020	FTO variants are associated with ANGPTL4 abundances and correlated with body weight reduction after bariatric surgery.	2020	Taiwan	OCEAN (Obesity and Clock for Elegant AgiNg, NCT02674230) registry	Obesity		Others	Adults	Clinical study	Clinical registry	Comparative effectiveness study	Clinical (benefit/safety)	2011	2014	4	Unknown	290
Chiou 2021	Synergy between the pay-for-performance scheme and better physician-patient relationship might reduce the risk of retinopathy in patients with typeÂ 2 diabetes.	2021	Taiwan	2003 National Health Insurance claims database for diabetes	Diabetes mellitus	Type 2 diabetes, retinopathy-associated with diabetes	Cardiology and metabolic disorders	Adults	Clinical study	Health insurance/claims	Descriptive (non-CER)	Clinical (benefit/safety)	2003	2013	12	Unknown	289734
Wools-Kaloustian 2018	Time to First-Line ART Failure and Time to Second-Line ART Switch in the IeDEA Pediatric Cohort.	2018	Thailand; One/more non-target countries	International Epidemiology Databases to Evaluate AIDS (IeDEA)	HIV in children	Children with HIV accessing antiretroviral therapy (ART)	Infectious diseases and vaccines	Pediatric	Clinical study	EMR/EHR	Descriptive (non-CER)	Clinical (benefit/safety)	1994	2015	21	208	27031
Hsu 2020	Sustained virological response to hepatitis C therapy does not decrease the incidence of systemic lupus erythematosus or rheumatoid arthritis.	2020	Taiwan	Taiwanese chronic Hepatitis C cohort; National Health Insurance Research Database	Chronic hepatitis C (CHC)	Sustained virological response to hepatitis C therapy does not decrease the incidence of systemic lupus erythematosus or rheumatoid arthritis	Infectious diseases and vaccines	Adults	Clinical study	Clinical registry; Health insurance/claims	Comparative effectiveness study	Clinical (benefit/safety)	2003	2015	13	23	12770
Cheng 2018	Effects of cholecystectomy on recurrent biliary complications after endoscopic treatment of common bile duct stone: a population-based cohort study.	2018	Taiwan	National Health Insurance Research Database	Choledocholithiasis	Cholecystectomy and recurrent biliary complications following endoscopic treatment of common bile duct stone	Others	Adults	Clinical study	Health insurance/claims	Comparative effectiveness study	Clinical (benefit/safety)	2005	2013	8	Unknown	925
Huang 2018	Retrospective cohort study on risk of hearing loss in patients with rheumatoid arthritis using claims data.	2018	Taiwan	Registry for Catastrophic Illness Patient Database (CIPD); Longitudinal Health Insurance Database (LHID2000)	Rheumatoid arthritis	Hearing loss in patients with rheumatoid arthritis	Inflammatory and autoimmune disorders	Adults	Clinical study	Health insurance/claims	Comparative effectiveness study	Clinical (benefit/safety)	2000	2006	7	Unknown	91335
Wang 2021	Worse prognosis in women, compared with men, after thrombolysis: An individual patient data pooling study of Asian acute stroke registries.	2021	Taiwan; One/more non-target countries	Stroke Registry in Chang Gung Healthcare System; Changhua Christian Hospital stroke registry	Acute ischemic stroke	Outcomes after acute ischemic stroke treated with recombinant tissue plasminogen activator	Others	Adults	Clinical study	Clinical registry	Descriptive (non-CER)	Clinical (benefit/safety)	2005	2018	14	Unknown	4453
Chen 2019	Changes in glaucoma medication numbers after cataract and glaucoma surgery: A nationwide population-based study.	2019	Taiwan	National Health Insurance Research Database	Glaucoma		Others	Adults	Clinical study	Health insurance/claims	Comparative effectiveness study	Clinical (benefit/safety)	1998	2011	14	Unknown	8604
Nogueira 2021	Global impact of COVID-19 on stroke care.	2021	India; Thailand; One/more non-target countries	N/S	COVID-19	Impact of COVID-19 on stroke care	Infectious diseases and vaccines	Mixed	Clinical study	EMR/EHR	Descriptive (non-CER)	Clinical (benefit/safety)	2019	2020	1.25	187	77537
Chiu 2018	Dementia predicted one-year mortality for patients with first hip fracture: a population-based study.	2018	Taiwan	Longitudinal Health Insurance Database 2005	Dementia and Parkinsons disease	Effect of dementia and Parkinsonâ€™s disease on mortality following hip fracture surgery	Others	Adults	Clinical study	Health insurance/claims	Comparative effectiveness study	Clinical (benefit/safety)	1997	2013	7	unknown	6626
PloosvanAmstel 2021	Mortality in Children Treated With Maintenance Peritoneal Dialysis: Findings From the International Pediatric Peritoneal Dialysis Network Registry.	2021	India; One/more non-target countries	International Pediatric Peritoneal Dialysis Network (IPPN) Registry	Pediatric kidney failure	Children treated with maintenance peritoneal dialysis (MPD)	Others	Pediatric	Clinical study	Clinical registry	Descriptive (non-CER)	Clinical (benefit/safety)	1996	2017	22	Unknown	2956
Li 2020	Aspirin associated with a decreased incidence of uterine cancer: A retrospective population-based cohort study.	2020	Taiwan	Longitudinal Health Insurance Database 2000 (LHID 2000) of the National Health Insurance Research Database (NHIRD)	Uterine cancer		Oncology	Adults	Clinical study	Health insurance/claims	Comparative effectiveness study	Clinical (benefit/safety)	2000	2010	11	Unknown	46684
Lu 2019	Associations between Peripheral Thromboembolic Vascular Disease and Androgen Deprivation Therapy in Asian Prostate Cancer Patients.	2019	Taiwan	Longitudinal Health Insurance Database for catastrophic illness patients (LHID-CIP)	Peripheral Thromboembolic Vascular Disease	Associations between Peripheral Thromboembolic Vascular Disease and Androgen Deprivation Therapy in Prostate Cancer Patients	Cardiology and metabolic disorders	Adults	Clinical study	Health insurance/claims	Comparative effectiveness study	Clinical (benefit/safety)	2000	2011	12	unknown	11158
Lee 2019	Outcome of stage IV cancer patients receiving in-hospital cardiopulmonary resuscitation: a population-based cohort study.	2019	Taiwan	Taiwan Cancer Registry; National Health Insurance claims database	stage IV cancer	stage IV cancer patients receiving in-hospital cardiopulmonary resuscitation	Oncology	Adults	Clinical study	Clinical registry; Health insurance/claims	Comparative effectiveness study	Clinical (benefit/safety)	2009	2014	5.5	unknown	6850
Bergstra 2019	Impact of the combined presence of erosions and ACPA on rheumatoid arthritis disease activity over time: results from the METEOR registry.	2019	India; One/more non-target countries	METEOR registry	Rheumatoid arthritis	Impact of the combined presence of erosions and ACPA on rheumatoid arthritis	Inflammatory and autoimmune disorders	Adults	Clinical study	Clinical registry	Comparative effectiveness study	Clinical (benefit/safety)	Unknown	2018	Unknown	Unknown	4623
Holland 2019	A prospective, multi-institution assessment of irreversible electroporation for treatment of locally advanced pancreatic adenocarcinoma: initial outcomes from the AHPBA pancreatic registry.	2019	Taiwan; One/more non-target countries	American Hepato-Pancreato-Biliary Association (AHPBA) Pancreatic Registry	Locally advanced pancreatic cancer	Assessment of irreversible electroporation for treatment of locally advanced pancreatic adenocarcinoma	Oncology	Adults	Clinical study	Clinical registry	Descriptive (non-CER)	Clinical (benefit/safety)	2015	2017	1.92	6	152
Wasay 2019	Asian Study of Cerebral Venous Thrombosis.	2019	India; One/more non-target countries	Asian Cerebral venous thrombosis (CVT) registry	Cerebral venous thrombosis		Cardiology and metabolic disorders	Adults	Clinical study	Clinical registry	Descriptive (non-CER)	Clinical (benefit/safety)	2009	2013	4	20	812
Liu 2019	Prostate resected weight and postoperative prostate cancer incidence after transurethral resection of the prostate: A population-based study.	2019	Taiwan	National Health Insurance Research Database (NHIRD)	prostate cancer		Oncology	Adults	Clinical study	Health insurance/claims	Comparative effectiveness study	Clinical (benefit/safety)	2005	2012	8	unknown	49206
Liu 2019	Previous Antithrombotic Therapy, Particularly Anticoagulant, Is Associated with Unfavorable Outcomes in Patients with Primary Spontaneous Intracerebral Hemorrhage Receiving Craniotomy: A Nationwide Population-Based Cohort Study.	2019	Taiwan	National Health Insurance Research Database	Primary intracerebral hemorrhage	Previous antithrombotic therapy and outcomes in patients with primary spontaneous intracerebral hemorrhage receiving craniotomy	Others	Adults	Clinical study	Health insurance/claims	Comparative effectiveness study	Clinical (benefit/safety)	2001	2013	13	Unknown	18872
Wang 2021	Incidence and consequences of resuming oral anticoagulant therapy following hematuria and risks of ischemic stroke and major bleeding in patients with atrial fibrillation.	2021	Taiwan	Chang Gung Research Database (CGRD)	Atrial fibrillation	Oral anticoagulant therapy following hematuria in patients with atrial fibrillation	Cardiology and metabolic disorders	Adults	Clinical study	EMR/EHR	Descriptive (non-CER)	Clinical (benefit/safety)	2009	2017	19	8	4155
Bahuleyan 2021	One-year clinical outcome of patients with nonvalvular atrial fibrillation: Insights from KERALA-AF registry.	2021	India	KERALA-AF Registry	Nonvalvular atrial fibrillation		Cardiology and metabolic disorders	Adults	Clinical study	Clinical registry	Descriptive (non-CER)	Clinical (benefit/safety)	2016	2017	1	53	3421
Lin 2018	Intensity-modulated radiotherapy with systemic chemotherapy improves survival in patients with nonmetastatic unresectable pancreatic adenocarcinoma: A propensity score-matched, nationwide, population-based cohort study.	2018	Taiwan	Taiwan Cancer Registry	Pancreatic adenocarcinoma	Nonmetastatic unresectable pancreatic adenocarcinoma	Oncology	Adults	Clinical study	Clinical registry	Comparative effectiveness study	Clinical (benefit/safety)	2006	2015	10	Unknown	14215
Chou 2020	Sex differences in fracture outcomes within Taiwan population: A nationwide matched study.	2020	Taiwan	National Health Insurance Research Database	Fracture	Fracture-related hospitalization	Others	Adults	Clinical study	Health insurance/claims	Descriptive (non-CER)	Clinical (benefit/safety)	2008	2013	6	Unknown	498586
Lee 2018	Clustering of malignant pleural mesothelioma in asbestos factories: a subgroup analysis in a 29-year follow-up study to identify high-risk industries in Taiwan.	2018	Taiwan	Taiwan Cancer Registry; database of labour insurance	Malignant pleural mesothelioma	Workers employed in asbestos industries	Oncology	Mixed	Clinical study	Clinical registry; Health insurance/claims	Comparative effectiveness study	Clinical (benefit/safety)	1980	2009	30	8	25688
Chen 2017	Relapse insomnia increases greater risk of anxiety and depression: evidence from a population-based 4-year cohort study.	2017	Taiwan	Longitudinal Health Insurance Database 2000 (LHID2000) of the National Health Insurance Research Database	Insomnia	Relapse insomnia and risk of anxiety and depression	Others	Adults	Clinical study	Health insurance/claims	Comparative effectiveness study	Clinical (benefit/safety)	2002	2011	10	Unknown	57819
Wang 2019	Low-dose versus standard-dose alteplase in acute ischemic stroke in Asian stroke registries: an individual patient data pooling study.	2019	Taiwan; One/more non-target countries	N/S	Acute ischemic stroke	Low-dose versus standard-dose alteplase in acute ischemic stroke in Asian stroke registries	Others	Adults	Clinical study	Clinical registry	Comparative effectiveness study	Clinical (benefit/safety)	2005	2018	14	Unknown	6250
Lai 2018	Dabigatran, Rivaroxaban, and Warfarin in the Oldest Adults with Atrial Fibrillation in Taiwan.	2018	Taiwan	Taiwan National Health Insurance claims database	atrial fibrillation (AF)	aged 85 and older with atrial fibrillation (AF)	Cardiology and metabolic disorders	Adults	Clinical study	Health insurance/claims	Comparative effectiveness study	Clinical (benefit/safety)	2012	2015	3	unknown	4722
Yang 2018	Maternal pregnancy-induced hypertension increases subsequent neonatal necrotizing enterocolitis risk: A nationwide population-based retrospective cohort study in Taiwan.	2018	Taiwan	National Health Insurance Research Database	Pregnancy-induced hypertension (PIH)	Relationship between pregnancy-induced hypertension (PIH) and neonatal neonatal necrotizing enterocolitis (NEC)	Cardiology and metabolic disorders	Adults	Clinical study	Health insurance/claims	Comparative effectiveness study	Clinical (benefit/safety)	2000	2013	14	Unknown	145065
Wu 2021	Comparison of Acute and Chronic Surgical Complications Following Robot-Assisted, Laparoscopic, and Traditional Open Radical Prostatectomy Among Men in Taiwan.	2021	Taiwan	Taiwan Cancer Registry Database (TCRD); Taiwan National Health Insurance Research Database (NHIRD)	Prostate cancer (PC)	Comparison of acute and chronic Surgical complications following robot-assisted, laparoscopic, and traditional open radical prostatectomy	Oncology	Adults	Clinical study	Clinical registry; Health insurance/claims	Comparative effectiveness study	Clinical (benefit/safety)	2015	2018	4	unknown	1407
Chao 2022	Effects of continuity of care on hospitalizations and healthcare costs in older adults with dementia.	2022	Taiwan	National Health Insurance Research Database	Dementia	Continuity of care (Continuity of Care Index, COCI) on hospitalizations and healthcare costs	Others	Adults	Clinical study	Health insurance/claims	Comparative effectiveness study	Clinical (benefit/safety); Cost	2010	2012	2	Unknown	85417
Sethi 2022	Risk factors and outcomes of neonates with acute kidney injury needing peritoneal dialysis: Results from the prospective TINKER (The Indian PCRRT-ICONIC Neonatal Kidney Educational Registry) study.	2022	India	The Indian PCRRT-ICONIC Neonatal Kidney Educational Registry (TINKER )	Acute kidney injury (AKI)	Neonates with acute kidney injury needing peritoneal dialysis	Others	Pediatric	Clinical study	Clinical registry	Descriptive (non-CER)	Clinical (benefit/safety)	Unknown	Unknown	Unknown	11	1600
Paragomi 2022	The relationship between pre-existing diabetes mellitus and the severity of acute pancreatitis: Report from a large international registry.	2022	India; One/more non-target countries	Acute Pancreatitis Patient Registry to Examine Novel Therapies In Clinical Experience (APPRENTICE) registry	Acute pancreatitis; Diabetes mellitus	Associations for the presence of pre-existing diabetes mellitus and the severity of acute pancreatitis	Cardiology and metabolic disorders	Adults	Clinical study	Clinical registry	Comparative effectiveness study	Clinical (benefit/safety)	2015	2018	2.25	22	1543
Yu 2018	Pregnancy outcomes following nonobstetric surgery during gestation: a nationwide population-based case-control study in Taiwan.	2018	Taiwan	Longitudinal Health Insurance Database 2000 (LHID 2000), a sub-dataset of the National Health Insurance Research Dataset	Nonobstetric surgery	Association between nonobstetric surgery and pregnancy outcome	Others	Mixed	Clinical study	Health insurance/claims	Comparative effectiveness study	Clinical (benefit/safety)	1997	2013	17	unknown	114852
Yan 2017	The exploration of medical resources utilization among inguinal hernia repair in Taiwan diagnosis-related groups.	2017	Taiwan	Taiwan National Health Insurance claims database	Inguinal hernia	Medical resources utilization among inguinal hernia repair	Others	Adults	Clinical study	Health insurance/claims	Descriptive (non-CER)	Cost	2010	2011	2	3	732
Cheng 2017	An Analysis of Long-Term Ischemic Stroke Risk in Survivors of Septicemia.	2017	Taiwan	National Health Insurance Research Database	Ischemic stroke	Long-term ischemic stroke risk in survivors of septicemia	Others	Mixed	Clinical study	Health insurance/claims	Descriptive (non-CER)	Clinical (benefit/safety)	2001	2003	3	Unknown	7419
Su 2017	Relationship between serum total bilirubin levels and mortality in uremia patients undergoing long-term hemodialysis: A nationwide cohort study.	2017	Taiwan	Taiwan Renal Registry Data System (TWRDS)	uremia		Others	Adults	Clinical study	Clinical registry	Comparative effectiveness study	Clinical (benefit/safety)	2005	2012	8	unknown	47650
Cheng 2022	Effects of dexmedetomidine on surgery for type A acute aortic dissection outcome.	2022	Taiwan	Chang Gung Research Database	Aortic dissection	Type A acute aortic dissection	Cardiology and metabolic disorders	Adults	Clinical study	EMR/EHR	Comparative effectiveness study	Clinical (benefit/safety)	2014	2018	5	7	511
Cheng 2018	Healthcare costs and utilization of diabetes-related complications in Taiwan: A claims database analysis.	2018	Taiwan	Longitudinal Cohort of Diabetes Patients	Diabetes mellitus	Diabetes mellitus-related complications	Cardiology and metabolic disorders	Adults	Clinical study	Health insurance/claims	Comparative effectiveness study	Clinical (benefit/safety); Cost	2004	2009	6	Unknown	453147
Wu 2021	Psychiatric problems of anxiety and depression disorder are associated with medical service utilization and survival among patients with cervical cancer.	2021	Taiwan	National Health Insurance Research Database (NHIRD) of the Taiwan Bureau of National Health Insurance (BNHI)	Cervical cancer	Medical service utilization and survival among cervical cancer patients with or without anxiety and/or depressive disorders.	Oncology	Adults	Clinical study	Health insurance/claims	Comparative effectiveness study	Clinical (benefit/safety)	1996	2010	15	Unknown	3664
Lee 2019	Incidence of hospitalization for infection among patients with hepatitis B or C virus infection without cirrhosis in Taiwan: A cohort study.	2019	Taiwan	National Health Insurance Research Database; National Death Registry	Hepatitis B or C virus infection	Hepatitis B or C virus infection without cirrhosis	Infectious diseases and vaccines	Adults	Clinical study	Clinical registry; Health insurance/claims	Descriptive (non-CER)	Clinical (benefit/safety)	2005	2008	3.33	Unknown	115336
Chang 2019	Low ambient temperature as the only meteorological risk factor of seizure occurrence: A multivariate study.	2019	Taiwan	Bureau of National Health Insurance	Epilepsy	Epileptic seizures	Others	Adults	Clinical study	Health insurance/claims	Descriptive (non-CER)	Clinical (benefit/safety)	2000	Unknown	4	Unknown	21546
Chou 2021	Optimal surgeon and hospital volume thresholds to reduce mortality and length of stay for CABG.	2021	Taiwan	Taiwan National Health Insurance claims data	Coronary artery bypass surgery (CABG)		Cardiology and metabolic disorders	Adults	Clinical study	Health insurance/claims	Descriptive (non-CER)	Clinical (benefit/safety)	2011	2015	5	Unknown	12892
Adamson 2018	International Committee for Monitoring Assisted Reproductive Technology: world report on assisted reproductive technology, 2011.	2018	India; Taiwan; One/more non-target countries	International Committee for Monitoring Assisted Reproductive Technology	Infertility	People undergoing assisted reproductive technology	Others	Adults	Clinical study	Clinical registry	Descriptive (non-CER)	Clinical (benefit/safety)	2011	2011	1	2560	42058
Rahman 2019	Linking world bank development indicators and outcomes of congenital heart surgery in low-income and middle-income countries: retrospective analysis of quality improvement data.	2019	India; One/more non-target countries	International Quality Improvement Collaborative (IQIC) registry	Congenital heart surgery		Cardiology and metabolic disorders	Pediatric	Clinical study	Clinical registry	Descriptive (non-CER)	Clinical (benefit/safety); Cost	2013	2015	3	31	24917
Lin 2018	Symptomatic pulmonary embolism following hip fracture: A nationwide study.	2018	Taiwan	National Health Insurance Research Database	pulmonary embolism	The incidence of symptomatic pulmonary embolism among Hip fracture surgery patients	Cardiology and metabolic disorders	Mixed	Clinical study	Health insurance/claims	Descriptive (non-CER)	Clinical (benefit/safety)	2004	2013	10.67	unknown	165748
Lin 2022	Prognosis Comparison Between Chronic Hepatitis B Patients Receiving a Finite Course of Tenofovir and Entecavir Treatment: A Nationwide Cohort Study in Taiwan.	2022	Taiwan	Ambulatory claims database from the National Health Insurance Research Database	Chronic hepatitis B virus infection		Infectious diseases and vaccines	Adults	Clinical study	Health insurance/claims	Comparative effectiveness study	Clinical (benefit/safety)	2008	2013	6	Unknown	12388
Lee 2021	Efficacy and safety of ticagrelor versus clopidogrel in patients with non-ST-elevation myocardial infarction in Taiwan.	2021	Taiwan	Taiwan National Health Insurance Research Database	non-ST elevation myocardial infarction (NSTEMI)		Cardiology and metabolic disorders	Adults	Clinical study	Health insurance/claims	Comparative effectiveness study	Clinical (benefit/safety)	2014	2014	1	unknown	2606
Chang 2020	Population-based matching comparison between radiofrequency ablation and percutaneous ethanol or acetic acid injection for hepatocellular carcinoma.	2020	Taiwan	Taiwan Cancer Registry	Hepatocellular carcinoma	Comparison between radio frequency ablation and percutaneous ethanol or acetic acid injection for hepatocellular carcinoma	Oncology	Adults	Clinical study	Clinical registry	Comparative effectiveness study	Clinical (benefit/safety)	2007	2013	7	Unknown	4496
Puri 2021	Late onset Pompe Disease in India - Beyond the Caucasian phenotype.	2021	India	N/S	Late onset Pompe disease		Cardiology and metabolic disorders	Mixed	Clinical study	Clinical registry	Descriptive (non-CER)	Clinical (benefit/safety)	2008	2020	12	7	20
Bounameaux 2020	Comparative effectiveness of oral anticoagulants in venous thromboembolism: GARFIELD-VTE.	2020	Taiwan; Thailand; One/more non-target countries	Global Anticoagulant Registry in the FIELD (GARFIELD)-VTE	Venous thromboembolism	Comparative effectiveness of oral anticoagulants in venous thromboembolism	Cardiology and metabolic disorders	Adults	Clinical study	Clinical registry	Comparative effectiveness study	Clinical (benefit/safety)	2014	2018	4.5	Unknown	10870
Lin 2018	Depression Negatively Impacts Survival of Patients with Metastatic Prostate Cancer.	2018	Taiwan	Longitudinal Health Insurance Database 2000 (LHID2000)	Depression	association between depression (vs. without) and Metastatic Prostate Cancer	Others	Adults	Clinical study	Health insurance/claims	Comparative effectiveness study	Clinical (benefit/safety)	1998	2012	15	unknown	1101
Li 2019	Effectiveness of image-guided radiotherapy for rectal cancer patients treated with neoadjuvant concurrent chemoradiotherapy: A population-based propensity score-matched analysis.	2019	Taiwan	Taiwan cancer registry (TCR); death registry; National Health Insurance (NHI)	Rectal cancer		Oncology	Adults	Clinical study	Clinical registry; Health insurance/claims	Comparative effectiveness study	Clinical (benefit/safety)	2007	2015	9	unknown	586
Chao 2020	BRCA1/2 mutation status in patients with metachronous breast and ovarian malignancies: clues towards the implementation of genetic counseling.	2020	Taiwan	Taiwan Cancer Registry (TCR); single hospital chart review	Breast and ovarian malignancies	BRCA1/2 mutation status in patients with metachronous breast and ovarian malignancies	Oncology	Adults	Clinical study	EMR/EHR; Clinical registry	Descriptive (non-CER)	Clinical (benefit/safety)	2001	2017	17	unknown	141
MacDonald 2020	Regional Variation of Mortality in Heart Failure With Reduced and Preserved Ejection Fraction Across Asia: Outcomes in the ASIAN-HF Registry.	2020	India; Taiwan; Thailand; One/more non-target countries	ASIAN-HF registry	Heart failure		Cardiology and metabolic disorders	Adults	Clinical study	Clinical registry	Descriptive (non-CER)	Clinical (benefit/safety)	2012	2016	4	46	6480
Haas 2019	Anticoagulation therapy patterns for acute treatment of venous thromboembolism in GARFIELD-VTE patients.	2019	Taiwan; Thailand; One/more non-target countries	Global Anticoagulant Registry in the FIELD (GARFIELD)â€VTE	Venous thromboembolism	Anticoagulation therapy patterns for acute treatment of venous thromboembolism	Cardiology and metabolic disorders	Adults	Clinical study	EMR/EHR	Descriptive (non-CER)	Clinical (benefit/safety)	2014	2017	2.58	418	9647
Nair 2020	Postmarketing safety surveillance of dexamethasone intravitreal implant in the treatment of visual impairment due to diabetic macular edema in India.	2020	India	India Ozurdex Postmarketing Surveillance Study, observational, prospective, non-interventional, post-marketing surveillance program	Diabetic macular edema	Dexamethasone intravitreal implant in the treatment of visual impairment due to diabetic macular edema	Others	Adults	Clinical study	EMR/EHR	Descriptive (non-CER)	Clinical (benefit/safety)	2016	2017	1	19	250
Tung 2021	Association between nucleos(t)ide analogue therapy for hepatitis B and SjÃ¶gren's syndrome: 15-year analysis of the national database of Taiwan.	2021	Taiwan	National Health Insurance Research Database	Sjögren's syndrome	Sjögren's syndrome in HBV-infected patients following nucleotide therapy	Inflammatory and autoimmune disorders	Adults	Clinical study	Health insurance/claims	Comparative effectiveness study	Clinical (benefit/safety)	1997	2012	16	Unknown	16340
Lai 2018	Survival rate variation among different types of hospitalized traumatic cardiac arrest: A retrospective and nationwide study.	2018	Taiwan	National Health Insurance Research Database	Cardiac arrest		Cardiology and metabolic disorders	Mixed	Clinical study	Health insurance/claims	Descriptive (non-CER)	Clinical (benefit/safety)	2007	2013	7	Unknown	3481
Chen 2018	Survival benefit of patients with early-stage ovarian carcinoma treated with paclitaxel chemotherapeutic regimens.	2018	Taiwan	National Health Insurance Research Database	Ovarian carcinoma	Survival benefit of patients with early-stage ovarian carcinoma treated with paclitaxel chemotherapeutic regimens	Oncology	Adults	Clinical study	Health insurance/claims	Comparative effectiveness study	Clinical (benefit/safety)	2000	2011	12	Unknown	1510
Shih 2021	Early-onset prostate cancer is associated with increased risks of disease progression and cancer-specific mortality.	2021	Taiwan	Taiwan Cancer Registry (TCR)	Prostate cancer	Earlyâ€onset prostate cancer	Oncology	Adults	Clinical study	Clinical registry	Descriptive (non-CER)	Clinical (benefit/safety)	2008	2016	9	Unknown	28039
Tamblyn 2020	Multinational Investigation of Fracture Risk with Antidepressant Use by Class, Drug, and Indication.	2020	Taiwan; One/more non-target countries	N/S	Antidepressant use	Fracture risk with antidepressant	Others	Adults	Clinical study	EMR/EHR; Health insurance/claims	Comparative effectiveness study	Clinical (benefit/safety)	2009	2014	6	Unknown	94312
Bavdekar 2020	Physician Health in the Times of COVID-19.	2020	India	N/S	COVID-19	Physicians at risk of acquiring SARS-CoV-2/COVID-19	Infectious diseases and vaccines	Adults	Clinical study	Clinical registry	Descriptive (non-CER)	Clinical (benefit/safety)	2020	2020	0.21	Unknown	369
Huang 2019	Direct-acting antivirals in East Asian hepatitis C patients: real-world experience from the REAL-C Consortium.	2019	Taiwan; One/more non-target countries	Real-world Evidence from the Asia Liver consortium for HCV (REAL-C) registry	Chronic hepatitis C		Infectious diseases and vaccines	Adults	Clinical study	Clinical registry	Comparative effectiveness study	Clinical (benefit/safety)	2014	2018	4.42	Unknown	6287
Chen 2020	Sodium-glucose cotransporter 2 inhibitor versus metformin as first-line therapy in patients with type 2 diabetes mellitus: a multi-institution database study.	2020	Taiwan	Chang Gung Research Database	Diabetes mellitus	Type 2 diabetes mellitus	Cardiology and metabolic disorders	Adults	Clinical study	EMR/EHR	Comparative effectiveness study	Clinical (benefit/safety)	2016	2019	4	7	41020
Wu 2021	Resuming anticoagulation in patients with atrial fibrillation experiencing intracranial hemorrhage.	2021	Taiwan	National Health Insurance Research Database	Atrial fibrillation (AF)	Resuming anticoagulation in patients with atrial fibrillation experiencing intracranial hemorrhage	Cardiology and metabolic disorders	Adults	Clinical study	Health insurance/claims	Comparative effectiveness study	Clinical (benefit/safety)	2001	2013	13	Unknown	372
Lin 2019	Adjunctive statin therapy reduces intracranial hemorrhage and 1-year mortality in patients with atrial fibrillation after acute ischemic stroke: A population-based epidemiological study from Taiwan.	2019	Taiwan	National Health Insurance Research Database	Atrial fibrillation (AF)-related stroke	Intracranial hemorrhage and mortality in first stroke patients with atrial fibrillation	Cardiology and metabolic disorders	Adults	Clinical study	Health insurance/claims	Descriptive (non-CER)	Clinical (benefit/safety)	2001	2010	10	Unknown	50740
Ogawa 2020	Hepatitis C Virus Cure Rates Are Reduced in Patients With Active but Not Inactive Hepatocellular Carcinoma: A Practice Implication.	2020	Taiwan; One/more non-target countries	Asia Liver Consortium (REAL-C) registry	Hepatocellular Carcinoma	association between HCC (vs. without) and hepatitis C virus cure rates	Oncology	Adults	Clinical study	Clinical registry	Comparative effectiveness study	Clinical (benefit/safety)	2014	2018	4.75	unknown	872
Ho 2018	Clinical outcomes in hypertensive patients treated with a single-pill fixed-dose combination of renin-angiotensin system inhibitor and thiazide diuretic.	2018	Taiwan	National Health Insurance Research Database	Hypertension		Cardiology and metabolic disorders	Adults	Clinical study	Health insurance/claims	Comparative effectiveness study	Clinical (benefit/safety)	2008	2012	5	Unknown	17568
Huang 2019	Women with Diffuse Large B Cell Lymphoma Benefit More from Rituximab-Containing Chemotherapy.	2019	Taiwan	Taiwan Cancer Registry Database (TCRD); National Health Insurance Research Database(NHIRD); National Death Registry	Diffuse Large B Cell Lymphoma		Oncology	Adults	Clinical study	Clinical registry; Health insurance/claims	Comparative effectiveness study	Clinical (benefit/safety)	2009	2013	5	unknown	4490
Tomar 2021	Global Retinoblastoma Treatment Outcomes: Association with National Income Level.	2021	India; One/more non-target countries	American Joint Committee on Cancer-Ophthalmic Oncology Task Forceâ€™s (AJCC-OOTF) multicenter, international retinoblastoma registry database	Retinoblastoma		Oncology	Pediatric	Clinical study	Clinical registry	Descriptive (non-CER)	Clinical (benefit/safety)	2001	2013	13	18	2190
Wang 2018	Renal dysfunction increases the risk of recurrent stroke in patients with acute ischemic stroke.	2018	Taiwan	Taiwan stroke registry (TSR)	Stroke	Renal dysfunction increases the risk of recurrent stroke	Others	Adults	Clinical study	Clinical registry	Comparative effectiveness study	Clinical (benefit/safety)	2006	2014	8	59	45876
Lai 2018	The risk of stroke after bilateral salpingo-oophorectomy at hysterectomy for benign diseases: A nationwide cohort study.	2018	Taiwan	Longitudinal Health Insurance Database (LHID) of all enrollees covered under the Taiwan's National Health Insurance program in 2005	Stroke	Stroke after bilateral salpingo-oophorectomy at hysterectomy for benign diseases	Others	Adults	Clinical study	Health insurance/claims	Comparative effectiveness study	Clinical (benefit/safety)	1998	2013	16	Unknown	4986
Tsai 2019	Major bleeding risk of endoscopic sphincterotomy versus endoscopic papillary balloon dilatation in hemodialysis patients.	2019	Taiwan	National Health Insurance Research Database	Hemodialysis (HD)	Bleeding risk of endoscopic sphincterotomy versus endoscopic papillary balloon dilatation in hemodialysis	Others	Adults	Clinical study	Health insurance/claims	Comparative effectiveness study	Clinical (benefit/safety)	2004	2011	8	Unknown	3561
Lam 2019	Protective effect of influenza vaccination on outcomes in geriatric stroke patients: A nationwide matched cohort study.	2019	Taiwan	National Health Insurance Research Database	Stroke	Effect of influenza vaccination on outcomes in geriatric stroke	Others	Adults	Clinical study	Health insurance/claims	Comparative effectiveness study	Clinical (benefit/safety)	2000	2009	10	Unknown	50496
Liang 2018	Trends in proportions of hospitals and operators not meeting minimum percutaneous coronary intervention volume standards in Taiwan, 2001-2013.	2018	Taiwan	National Health Insurance	Percutaneous coronary intervention		Cardiology and metabolic disorders	Adults	Clinical study	Health insurance/claims	Descriptive (non-CER)	Clinical (benefit/safety)	2001	2013	13	Unknown	Unknown
Chandiramani 2020	Sex-Related Differences in Patients at High Bleeding Risk Undergoing Percutaneous Coronary Intervention: A Patient-Level Pooled Analysis From 4 Postapproval Studies.	2020	India; One/more non-target countries	CoCr-EES XIENCE V registry	Coronary artery disease	Patients undergoing percutaneous coronary intervention with CoCr-EES XIENCE V stent	Cardiology and metabolic disorders	Adults	Clinical study	Clinical registry	Descriptive (non-CER)	Clinical (benefit/safety)	2008	Unknown	Unknown	18	10502
Chan 2019	A survey of ambulatory-treated asthma and correlation with weather and air pollution conditions within Taiwan during 2001-2010.	2019	Taiwan	Longitudinal Health Insurance Database 2010 (LHID2010) of the National Health Insurance Research Database	Asthma	Ambulatory treated asthma	Inflammatory and autoimmune disorders	Mixed	Clinical study	Health insurance/claims	Descriptive (non-CER)	Clinical (benefit/safety); Cost	2001	2010	10	Unknown	34825
Wei 2021	Carbon Monoxide Poisoning and Chronic Kidney Disease Risk: A Nationwide, Population-Based Study.	2021	Taiwan	Longitudinal Health Insurance Database of the National Health Insurance Research Database during the period of 2000â€“2013	Carbon monoxide poisoning (COP)	Carbon monoxide poisoning (COP) and Chronic Kidney Disease Risk	Others	Adults	Clinical study	Health insurance/claims	Comparative effectiveness study	Clinical (benefit/safety)	2000	2013	14	Unknown	43080
Karnabatidis 2021	A Multicenter Global Registry of Paclitaxel Drug-Coated Balloon in Dysfunctional Arteriovenous Fistulae and Grafts: 6-Month Results.	2021	Taiwan; One/more non-target countries	Lutonix AV Global Registry	Arteriovenous fistulae and grafts	Vascular access (VA) stenosis in arteriovenous fistulae (AVFs) and arteriovenous grafts (AVGs)	Others	Adults	Clinical study	Clinical registry	Descriptive (non-CER)	Clinical (benefit/safety)	2016	2018	2.25	25	320
Tain 2021	Changing trends in dialysis modalities utilization and mortality in children, adolescents and young adults with acute kidney injury, 2010-2017.	2021	Taiwan	Chang Gung Research Database (CGRD)	Acute kidney injury (AKI)	Pediatric patients receiving dialysis for acute kidney injury	Others	Pediatric	Clinical study	EMR/EHR	Descriptive (non-CER)	Clinical (benefit/safety)	2020	2017	8	Unknown	412
Siewchaisakul 2021	Survival of Cancer Patients with Co-Morbid Tuberculosis in Thailand.	2021	Thailand	Khon Kaen cancer registry; Khon Kaen Central Hospital; the Region 7 Office of Disease Prevention and Control	Tuberculosis	association between Tuberculosis (vs. without) and cancer	Infectious diseases and vaccines	Adults	Clinical study	EMR/EHR; Clinical registry	Comparative effectiveness study	Clinical (benefit/safety)	2001	2017	17	unknown	40948
Lin 2017	Comparative risk of chronic kidney diseases in patients with urolithiasis and urological interventions: a longitudinal population-based study.	2017	Taiwan	National Health Insurance Research Database	Urolithiasis	Association between urolithiasis and chronic kidney disease	Others	Adults	Clinical study	Health insurance/claims	Comparative effectiveness study	Clinical (benefit/safety)	1998	2010	13	Unknown	272165
Wang 2020	Use of antidiabetic medications and risk of chronic obstructive pulmonary disease exacerbation requiring hospitalization: a disease risk score-matched nested case-control study.	2020	Taiwan	Longitudinal Generation Tracking Database (LGTD) of the Taiwan National Health Insurance claims database; National Death Certification Registry	Chronic obstructive pulmonary disease (COPD)	Use of antidiabetic medications and risk of COPD exacerbation	Others	Adults	Clinical study	Health insurance/claims	Comparative effectiveness study	Clinical (benefit/safety)	2000	2015	16	Unknown	11972
Rau 2017	Same Abbreviated Injury Scale Values May Be Associated with Different Risks to Mortality in Trauma Patients: A Cross-Sectional Retrospective Study Based on the Trauma Registry System in a Level I Trauma Center.	2017	Taiwan	Trauma Registry System	Trauma	Abbreviated Injury Scale (AIS) and risk of mortality in trauma patients	Others	Adults	Clinical study	Clinical registry	Comparative effectiveness study	Clinical (benefit/safety)	2009	2016	8	Unknown	10602
Ho 2018	Cost-Effectiveness of Sorafenib Monotherapy and Selected Combination Therapy with Sorafenib in Patients with Advanced Hepatocellular Carcinoma.	2018	Taiwan	Cancer Registry; National Health Insurance Research Database (NHIRD); Death Registry	Hepatocellular carcinoma	Cost-Effectiveness of Sorafenib Monotherapy and Selected Combination Therapy with Sorafenib in Patients with Advanced Hepatocellular Carcinoma	Oncology	Adults	Clinical study	Clinical registry; Health insurance/claims	Comparative effectiveness study	Cost	2012	2014	2.33	unknown	3148
Chao 2021	Cost-effectiveness analysis of thoracoscopic versus open esophagectomy for esophageal cancer: a population-based study.	2021	Taiwan	(1) Taiwan Cancer Registry (TCR), (2) NHI claimsrepository, (3) National Death Registry, and (4) Registry for Board-certified Specialists and Hospitals.	Video-assisted thoracoscopic esophagectomy (VATE), open esophagectomy (OE)	Cost-effectiveness analysis of thoracoscopic versus open esophagectomy for esophageal cancer	Others	Adults	Clinical study	Health insurance/claims	Comparative effectiveness study	Clinical (benefit/safety); Cost	2008	2015	8	unknown	3271
Wang 2022	Percutaneous versus surgical cannulation for femoro-femoral VA-ECMO in patients with cardiogenic shock: Results from the Extracorporeal Life Support Organization Registry.	2022	India; Taiwan; Thailand; One/more non-target countries	Extracorporeal Life Support Organization Registry	Cardiogenic shock	Patients undergoing femero-femoral veno-arterial extracorporeal membrane oxygenation	Cardiology and metabolic disorders	Adults	Clinical study	Clinical registry	Comparative effectiveness study	Clinical (benefit/safety)	2008	2019	12	775	12592
Shieh 2020	Survival of glioblastoma treated with a moderately escalated radiation dose-Results of a retrospective analysis.	2020	Taiwan	cancer registry database	Glioblastoma (GBM)		Oncology	Adults	Clinical study	EMR/EHR; Clinical registry	Comparative effectiveness study	Clinical (benefit/safety)	2005	2018	13.83	2	84
Chen 2018	Reducing costs at the end of life through provider incentives for hospice care: A retrospective cohort study.	2018	Taiwan	National Health Insurance Research Database	End-stage renal disease, cancer	To evaluate the impact of the benefit expansion policy, two group of decedents were included: (1) those with ESRD and (2) those with cancer as a control group	Oncology	Adults	Clinical study	Health insurance/claims	Comparative effectiveness study	Cost	2005	2012	8	Unknown	151509
Lin 2019	Incidence of stroke in patients with HIV infection: A population-based study in Taiwan.	2019	Taiwan	National Health Insurance (NHI); Longitudinal Health Insurance Database	human immunodeficiency virus (HIV)	association between HIV (vs. without) and stroke	Infectious diseases and vaccines	Mixed	Clinical study	Health insurance/claims	Comparative effectiveness study	Clinical (benefit/safety)	1996	2005	10	unknown	29805
Chung 2018	Clinical features and outcomes of gastric neuroendocrine tumors after endoscopic diagnosis and treatment: A Digestive Endoscopy Society of Tawian (DEST).	2018	Taiwan	N/S	Gastric neuroendocrine tumors (GNETs)		Oncology	Adults	Clinical study	Clinical registry	Descriptive (non-CER)	Clinical (benefit/safety)	2010	2016	6.33	17	187
Tsai 2018	Impact of Targeted Therapy on the Quality of End-of-Life Care for Patients With Non-Small-Cell Lung Cancer: A Population-Based Study in Taiwan.	2018	Taiwan	Taiwan Cancer Registry; Taiwan Death Registry; National Health Insurance Research Database (NHIRD)	non small-cell lung cancer (NSCLC)		Oncology	Adults	Clinical study	Clinical registry; Health insurance/claims	Comparative effectiveness study	PROs	2005	2012	8	unknown	6876
Ghofrani 2021	Riociguat treatment in patients with chronic thromboembolic pulmonary hypertension: Final safety data from the EXPERT registry.	2021	Taiwan; One/more non-target countries	EXPosurE Registry RiociguaT in Patients With Pulmonary Hypertension (EXPERT)	Chronic thromboembolic pulmonary hypertension		Cardiology and metabolic disorders	Adults	Clinical study	Clinical registry	Descriptive (non-CER)	Clinical (benefit/safety)	Unknown	Unknown	Unknown	Unknown	956
Wu 2019	Mortality associated with statins in men with advanced prostate cancer treated with androgen deprivation therapy.	2019	Taiwan	National Health Insurance Research Database; Taiwan Cancer Registry; Death Registry	Prostate cancer	Mortality associated with statins in advanced prostate cancer	Oncology	Adults	Clinical study	Clinical registry; Health insurance/claims	Comparative effectiveness study	Clinical (benefit/safety)	2008	2015	8	Unknown	5749
Lin 2021	Stroke risk associated with NSAIDs uses in women with dysmenorrhea: A population-based cohort study.	2021	Taiwan	Longitudinal Health Insurance Database (LHID) 2000 of the Taiwan National Health Research Institutes	Dysmenorrhea	Stroke risk associated with NSAIDs uses in women with dysmenorrhea	Others	Mixed	Clinical study	Health insurance/claims	Comparative effectiveness study	Clinical (benefit/safety)	2000	2008	9	Unknown	24955
Zhang 2022	The effects of dual antiplatelet therapy (DAPT) adherence on survival in patients undergoing revascularization and the determinants of DAPT adherence.	2022	India	N/S	Coronary heart disease (CHD)	Effects of dual antiplatelet therapy (DAPT) adherence	Cardiology and metabolic disorders	Adults	Clinical study	EMR/EHR	Comparative effectiveness study	Clinical (benefit/safety)	2012	2015	4	110	2064
Yu 2019	Adherence to anti-osteoporosis medication associated with lower mortality following hip fracture in older adults: a nationwide propensity score-matched cohort study.	2019	Taiwan	Taiwan National Health Insurance Database	Hip fracture, osteoporosis	Patients receiving anti-osteoporosis medications Adherence to anti-osteoporosis medication associated with lower mortality following hip fracture in older adults	Others	Adults	Clinical study	Health insurance/claims	Comparative effectiveness study	Clinical (benefit/safety)	2001	2010	10	Unknown	13123
Hou 2018	Transurethral resection of the prostate achieves favorable outcomes in stroke patients with symptomatic benign prostate hyperplasia.	2018	Taiwan	Longitudinal Health Insurance Database 2000 (LHID2000) a subset of the National Health Insurance Research Database	Benign prostate hyperplasia	Study evaluated surgical outcomes of stroke patients with symptomatic benign prostatic hyperplasia	Others	Adults	Clinical study	Health insurance/claims	Comparative effectiveness study	Clinical (benefit/safety); Cost	1997	2012	16	Unknown	6625
Tseng 2020	Statins reduce new-onset atrial fibrillation after acute myocardial infarction: A nationwide study.	2020	Taiwan	National Health Insurance Research Database	Acute myocardial infarction	New-onset atrial fibrillation after acute myocardial infarction	Cardiology and metabolic disorders	Adults	Clinical study	Health insurance/claims	Descriptive (non-CER)	Clinical (benefit/safety)	2008	2011	4	Unknown	27553
Hsieh 2019	Stroke occurrence while on antiplatelet therapy may predict atrial fibrillation detected after stroke.	2019	Taiwan	Longitudinal Health Insurance Database 2000 (LHID2000) of the National Health Insurance Research Database	Stroke	Stroke occurrence while on antiplatelet therapy	Cardiology and metabolic disorders	Adults	Clinical study	Health insurance/claims	Comparative effectiveness study	Clinical (benefit/safety)	2000	2013	14	Unknown	17076
Lin 2018	Effects of Cholesterol Levels on Mortality in Patients with Long-Term Peritoneal Dialysis Based on Residual Renal Function.	2018	Taiwan	Taiwan Renal Registry Data System (TWRDS)	Residual renal function	chronic kidney disease (CKD) with peritoneal dialysis (PD) based on residual renal function	Others	Adults	Clinical study	Clinical registry	Comparative effectiveness study	Clinical (benefit/safety)	2005	2012	8	unknown	8032
Macerollo 2019	Peripheral trauma and risk of dystonia: What are the evidences and potential co-risk factors from a population insurance database?	2019	Taiwan	National Health Insurance Research Database	Dystonia	Peripheral trauma and risk of dystonia	Others	Adults	Clinical study	Clinical registry	Comparative effectiveness study	Clinical (benefit/safety)	2000	2011	12	Unknown	131408
Li 2018	Risk of incident benign prostatic hyperplasia in patients with gout: a retrospective cohort study.	2018	Taiwan	Longitudinal Health Insurance Database 2010 (LHID2010) a subset of the National Health Insurance Research Database	Gout	Risk of incident benign prostatic hyperplasia in patients with gout	Inflammatory and autoimmune disorders	Adults	Clinical study	Health insurance/claims	Comparative effectiveness study	Clinical (benefit/safety)	1997	2010	14	Unknown	58538
Liu 2020	Population Aging, Technological Innovation, and the Growth of Health Expenditure: Evidence From Patients With Type 2 Diabetes in Taiwan.	2020	Taiwan	Longitudinal Health Insurance Database 2005	Diabetes mellitus	Health Expenditure	Cardiology and metabolic disorders	Mixed	Clinical study	Health insurance/claims	Descriptive (non-CER)	Clinical (benefit/safety); Cost	1997	2006	10	unknown	15728
Tsai 2021	Association of Primary Treatment Modality for Advanced-Stage Oropharyngeal Squamous Cell Carcinoma With Survival Outcomes.	2021	Taiwan	Taiwan Cancer Registry (TCR); Cause of Death	Oropharyngeal squamous cell carcinoma		Oncology	Adults	Clinical study	Clinical registry	Comparative effectiveness study	Clinical (benefit/safety)	2007	2020	14	unknown	1180
Tan 2022	Non-obese non-alcoholic fatty liver disease (NAFLD) in Asia: an international registry study.	2022	India; Thailand; One/more non-target countries	GOASIA (Gut and Obesity in Asia) liver registry	Non-obese non-alcoholic fatty liver disease (NAFLD)		Cardiology and metabolic disorders	Adults	Clinical study	Clinical registry	Descriptive (non-CER)	Clinical (benefit/safety)	2006	2019	14	13	1812
Lai 2019	Use of Chinese herbal medicines by rheumatoid arthritis patients was associated with lower risk of stroke: A retrospective cohort study.	2019	Taiwan	Longitudinal Health Insurance Database 2000	rheumatoid arthritis	Association between usage of Chinese herbal medicine and stroke	Inflammatory and autoimmune disorders	Adults	Clinical study	Health insurance/claims	Comparative effectiveness study	Clinical (benefit/safety)	1998	2012	15	unknown	6268
Busch 2019	Real-world outcomes of non-responding diabetic macular edema treated with continued anti-VEGF therapy versus early switch to dexamethasone implant: 2-year results.	2019	India; Thailand; One/more non-target countries	N/S	Diabetic macular edema	Non-responding diabetic macular edema treated with continued anti-VEGF therapy versus early switch to dexamethasone implant	Others	Adults	Clinical study	Clinical registry	Comparative effectiveness study	Clinical (benefit/safety)	Unknown	Unknown	2	14	105
Sung 2018	Nationwide study on the risk of unprovoked venous thromboembolism in non-traumatic osteonecrosis of femoral head.	2018	Taiwan	National Health Insurance Research Database	Osteonecrosis of femoral head	Risk of venous thromboembolism in non-traumatic osteonecrosis of femoral head	Others	Adults	Clinical study	Health insurance/claims	Comparative effectiveness study	Clinical (benefit/safety)	1997	2010	14	Unknown	16654
Hsieh 2017	30 years follow-up and increased risks of breast cancer and leukaemia after long-term low-dose-rate radiation exposure.	2017	Taiwan	National Cancer Registration system; Taiwan Cancer registry; Causes of Death; Radiation-contaminated buildings (RCB) epidemiological study	Breast cancer; leukemia	Increased risks of breast cancer and leukaemia after long-term low-dose-rate radiation exposure	Oncology	Mixed	Clinical study	Clinical registry	Descriptive (non-CER)	Clinical (benefit/safety)	1983	2012	30	Unknown	6242
Wang 2019	Survival after neoadjuvant chemoradiotherapy and oesophagectomy versus definitive chemoradiotherapy for patients with oesophageal squamous cell carcinoma.	2019	Taiwan	Taiwan Cancer Registry	Oesophageal squamous cell carcinoma		Oncology	Adults	Clinical study	Clinical registry	Comparative effectiveness study	Clinical (benefit/safety)	2008	2014	7	unknown	3322
Malik 2022	Outcomes in neonates born to mothers with COVID-19 during the second wave in India.	2022	India	PregCovid registry in Maharashtra, India	Neonates born to mothers with COVID-19	Outcomes in neonates born to SARS-CoV-2-infected mothers	Infectious diseases and vaccines	Pediatric	Clinical study	Clinical registry	Descriptive (non-CER)	Clinical (benefit/safety)	2020	2021	1.29	5	2524
Wang 2017	A comparison of clinical characteristics of older adults treated with antidepressants in general and psychiatric hospitals in Asia.	2017	India; Taiwan; Thailand; One/more non-target countries	REAP-AD survey	Depression	A comparison of clinical characteristics of older adults treated with antidepressants in general and psychiatric hospitals in Asia	Others	Adults	Clinical study	Clinical registry	Comparative effectiveness study	Clinical (benefit/safety)	2013	2013	0.25	40	955
Chang 2021	Lower risk of primary Sjogren's syndrome in patients with dengue virus infection: a nationwide cohort study in Taiwan.	2021	Taiwan	Registry of the National Notifiable Disease Reporting System; National Health Insurance Research Database	Sjogren's syndrome; dengue virus	Dengue virus infection and risk of Sjogren's syndrome	Inflammatory and autoimmune disorders	Mixed	Clinical study	Clinical registry; Health insurance/claims	Comparative effectiveness study	Clinical (benefit/safety)	1998	2015	17	Unknown	146825
Chan 2020	Cost Effectiveness Analysis and Payment Policy Recommendation-Population-Based Survey with Big Data Methodology for Readmission Prevention of Patients with Paroxysmal Supraventricular Tachycardia treated with Radiofrequency Catheter Ablation.	2020	Taiwan	National Health Insurance Research Database	Paroxysmal supraventricular tachycardia	Patients treated with radiofrequency catheter ablation	Cardiology and metabolic disorders	Adults	Clinical study	Health insurance/claims	Descriptive (non-CER)	Clinical (benefit/safety); Cost	2001	2012	11	Unknown	21086
Lin 2019	The outcomes of statin therapy in patients with acute ischemic stroke in Taiwan: a nationwide epidemiologic study.	2019	Taiwan	National Health Insurance Research Database	Acute ischemic stroke	Statin therapy after acute ischemic stroke	Others	Adults	Clinical study	Health insurance/claims	Comparative effectiveness study	Clinical (benefit/safety)	2000	2010	11	Unknown	422671
Yang 2019	Effect of benign prostatic hyperplasia on the development of spine, hip, and wrist fractures.	2019	Taiwan	Longitudinal Health Insurance Database 2000 (LHID2000), a subset of the National Health Insurance Research Database	Benign prostatic hyperplasia (BPH)	Effect of benign prostatic hyperplasia on the development of spine, hip, and wrist fractures	Others	Adults	Clinical study	Health insurance/claims	Comparative effectiveness study	Clinical (benefit/safety)	1997	2010	14	Unknown	99099
Tseng 2020	Population based retrospective cohort study on risk of retinopathy of prematurity in twins.	2020	Taiwan	database from the National Health Research Institutes	Retinopathy	Retinopathy of prematurity (RPO) in twins	Others	Pediatric	Clinical study	Health insurance/claims	Comparative effectiveness study	Clinical (benefit/safety)	1996	2009	14	Unknown	138910
Shao 2020	Favorable pleiotropic effects of sodium glucose cotransporter 2 inhibitors: head-to-head comparisons with dipeptidyl peptidase-4 inhibitors in type 2 diabetes patients.	2020	Taiwan	Chang Gung Research Database (CGRD)	Type 2 diabetes		Cardiology and metabolic disorders	Adults	Clinical study	EMR/EHR	Comparative effectiveness study	Clinical (benefit/safety)	2016	2017	2	7	10140
Chang 2019	Increased risk of central serous chorioretinopathy following end-stage renal disease: A nationwide population-based study.	2019	Taiwan	Taiwan National Health Insurance Research Database; Longitudinal Health Insurance Database 2000 (LHID2000)	End-stage renal disease (ESRD)	Association between ESRD (vs. without) and Central serous chorioretinopathy (CSCR)	Others	Adults	Clinical study	Health insurance/claims	Comparative effectiveness study	Clinical (benefit/safety)	2000	2011	12	Unknown	169444
Porta 2019	Fluoroquinolone use and serious arrhythmias: A nationwide case-crossover study.	2019	Taiwan	National Health Insurance Research Database	Serious arrhythmias	Fluoroquinolone use and serious arrhythmias	Cardiology and metabolic disorders	Adults	Clinical study	Health insurance/claims	Comparative effectiveness study	Clinical (benefit/safety)	2008	2013	6	Unknown	7567
Tsai 2021	Late-onset epilepsy and subsequent increased risk of dementia.	2021	Taiwan	Longitudinal Health Insurance Database (LHID) within the National Health Insurance Research Database	Epilepsy	Late-onset epilepsy and risk of dementia	Others	Adults	Clinical study	Health insurance/claims	Comparative effectiveness study	Clinical (benefit/safety)	2000	2013	14	Unknown	2700
Simmons 2021	Trends in cesarean section rates in private and public facilities in rural eastern Maharashtra, India from 2010-2017.	2021	India	Nagpur, India site of the Global Network for Womenâ€™s and Childrenâ€™s Health Research Maternal and Neonatal Health Registry	Cesarean section		Others	Adults	Clinical study	Clinical registry	Descriptive (non-CER)	Clinical (benefit/safety)	2010	2017	8	133	38663
Dani 2019	A novel nanocarrier sirolimus-coated balloon for coronary interventions: 12-Month data from the NanolutÃ© Registry.	2019	India	Nanoluté Registry	Coronary artery disease	Cardiac death, target lesion revascularization and target vessel-myocardial infarction	Cardiology and metabolic disorders	Adults	Clinical study	Clinical registry	Descriptive (non-CER)	Clinical (benefit/safety)	2012	2015	3.17	unknown	332
Shao 2020	Effects of sodium-glucose co-transporter-2 inhibitors on serum alanine aminotransferase levels in people with type 2 diabetes: A multi-institutional cohort study.	2020	Taiwan	Chang Gung Research Database (CGRD)	Type 2 diabetes		Cardiology and metabolic disorders	Adults	Clinical study	EMR/EHR	Descriptive (non-CER)	Clinical (benefit/safety)	2016	2017	2	Unknown	11690
Tang 2022	Gender and Age Differences of Genitourinary Cancers Among Chronic Dialysis Patients in Taiwan.	2022	Taiwan	National Health Insurance Research Database; Taiwan Cancer Registry Database	Genitourinary cancer	To investigate the age and gender differences among chronic dialysis patients who developed genitourinary cancers in Taiwan	Oncology	Adults	Clinical study	Clinical registry; Health insurance/claims	Descriptive (non-CER)	Clinical (benefit/safety)	2007	2015	9	unknown	327250
Hsu 2020	Administrative and Claims Data Help Predict Patient Mortality in Intensive Care Units by Logistic Regression: A Nationwide Database Study.	2020	Taiwan	National Health Insurance Research Database	Intensive care unit mortality	Study compared the predictive power of the APACHE II score, CCI, and ECI for short-term and long-term mortalities in ICU patient	Others	Adults	Clinical study	EMR/EHR; Health insurance/claims	Comparative effectiveness study	Clinical (benefit/safety)	2010	2013	4	Unknown	1608
Chen 2018	Diabetes Shared Care Program (DSCP) and risk of infection mortality: a nationwide cohort study using administrative claims data in Taiwan.	2018	Taiwan	Longitudinal Cohort of Diabetes Patients (LHDB) from Taiwanâ€™s NHI programme	Type 2 diabetes mellitus	Diabetes Shared Care Program (DSCP) and risk of infection mortality	Cardiology and metabolic disorders	Adults	Clinical study	Health insurance/claims	Comparative effectiveness study	Clinical (benefit/safety); Cost	1999	2013	15	Unknown	10109
Hung 2019	Association between abdominal hernia and the risk of subsequent dementia.	2019	Taiwan	Longitudinal Health Insurance Database (LHID)	Dementia	Association between abdominal hernia and the risk of subsequent dementia	Cardiology and metabolic disorders	Adults	Clinical study	Health insurance/claims	Comparative effectiveness study	Clinical (benefit/safety)	2000	2008	9	Unknown	9568
Tai 2021	Adverse outcomes after noncardiac surgery in patients with aortic stenosis.	2021	Taiwan	National Health Insurance Research Database	Aortic stenosis	Adverse outcomes after noncardiac surgery in patients with aortic stenosis	Cardiology and metabolic disorders	Adults	Clinical study	Health insurance/claims	Comparative effectiveness study	Clinical (benefit/safety)	2008	2013	6	Unknown	19482
Hsu 2020	Higher risk of Parkinson disease in patients with primary SjÃ¶gren's syndrome.	2020	Taiwan	National Health Insurance Research Database	Sjögren's syndrome	Parkinson disease (PD) in patients with primary SjÃ¶grenâ€™s syndrome (pSS)	Inflammatory and autoimmune disorders	Adults	Clinical study	Health insurance/claims	Comparative effectiveness study	Clinical (benefit/safety)	2000	2014	15	Unknown	85122
Tung 2017	Medication compliance and clinical outcomes of fixed-dose combinations vs free combinations of an angiotensin II receptor blocker and a calcium channel blocker in hypertension treatment.	2017	Taiwan	National Health Insurance Research Database	Hypertension		Cardiology and metabolic disorders	Adults	Clinical study	Health insurance/claims	Comparative effectiveness study	Clinical (benefit/safety)	2009	2012	4	Unknown	5680
Singh 2022	Utilization Trends of a Government-Sponsored Health Insurance Program in South India: 2014 to 2018.	2022	India	Arogyasri health insurance scheme	Inpatient care	People enrolled in health insurance scheme receiving inpatient care	Others	Mixed	Clinical study	Health insurance/claims	Descriptive (non-CER)	Clinical (benefit/safety)	2014	2018	4	Unknown	938404
Huang 2019	Risk of cholecystectomy in morbidly obese patients after bariatric surgery in Taiwan.	2019	Taiwan	National Health Insurance Research Database; Longitudinal Health Insurance Database 2000 (LHID2000)	Obesity	Cholecystectomy in morbidly obese	Cardiology and metabolic disorders	Adults	Clinical study	Health insurance/claims	Comparative effectiveness study	Clinical (benefit/safety)	1996	2011	16	Unknown	4197
Kuo 2018	Increased risk of cholesteatoma among patients with allergic rhinitis: A nationwide investigation.	2018	Taiwan	2005 Longitudinal Health Insurance Database (LHID2005), a subset of the National Health Insurance Research Database (NHIRD)	Cholesteatoma	Cholesteatoma among patients with allergic rhinitis	Others	Mixed	Clinical study	Health insurance/claims	Comparative effectiveness study	Clinical (benefit/safety)	1997	2000	4	Unknown	79765
Kuo 2019	Effects of continuity of care on the postradiotherapy survival of working-age patients with oral cavity cancer: A nationwide population-based cohort study in Taiwan.	2019	Taiwan	National Health Insurance Research Database	Oral cavity cancer		Oncology	Adults	Clinical study	Health insurance/claims	Comparative effectiveness study	Clinical (benefit/safety)	2000	2013	14	Unknown	14240
Tsai 2021	Clinical outcomes of Taiwanese patients with resected squamous cell carcinoma of the upper and lower gum.	2021	Taiwan	Taiwan Cancer Registry Database; National Health Insurance Research Dataset; National Register of Deaths	Oral cavity squamous cell carcinoma	Resected squamous cell carcinoma of the upper and lower gum	Oncology	Adults	Clinical study	Clinical registry; Health insurance/claims	Descriptive (non-CER)	Clinical (benefit/safety)	2004	2017	14	Unknown	4244
Hung 2021	The Risks of Corneal Surface Damage in Aqueous-Deficient Dry Eye Disease: A 17-Year Population-Based Study in Taiwan.	2021	Taiwan	Taiwan National Health Insurance Research Database	Dry eye disease (DED)	Risks of corneal surface damage in aqueous-deficient dry eye disease	Others	Mixed	Clinical study	Health insurance/claims	Comparative effectiveness study	Clinical (benefit/safety)	1997	2013	17	Unknown	47334
Wang 2018	Risk of and Fatality from Acute Pancreatitis in Long-Term Hemodialysis and Peritoneal Dialysis Patients.	2018	Taiwan	National Taiwan Health Insurance	End-stage renal disease (ESRD)	Acute pancreatitis in hemodialysis and peritoneal dialysis patients	Others	Adults	Clinical study	Health insurance/claims	Comparative effectiveness study	Clinical (benefit/safety)	2000	2010	11	Unknown	142993
Chen 2017	Epidemiology and outcome of acute pancreatitis in end-stage renal disease dialysis patients: a 10-year national cohort study.	2017	Taiwan	National Health Insurance Research Database	Pancreatitis	Acute pancreatitis in patients with end-stage renal disease	Others	Adults	Clinical study	Health insurance/claims	Descriptive (non-CER)	Clinical (benefit/safety)	1999	2007	8	Unknown	67078
Yang 2021	Risk of motor vehicle collisions after methadone use.	2021	Taiwan	National Health Insurance Research Database; the management information system of substitution maintenance therapy, Ministry of Health and Welfare; the road accident registry of injurious crashes, National Police Agency, Ministry of the Interior, and four independent management information systems at the Ministry of Justice	Motor vehicle collisions	Risk of motor vehicle collisions after methadone use	Others	Adults	Clinical study	Clinical registry; Health insurance/claims	Comparative effectiveness study	Clinical (benefit/safety)	2010	2016	7	unknown	3036
Chen 2019	Risk of immune-mediated inflammatory diseases in newly diagnosed ankylosing spondylitis patients: a population-based matched cohort study.	2019	Taiwan	Taiwanese National Health Insurance Research Database	Ankylosing spondylitis	Study investigated the risk of immune-mediated inflammatory diseases (IMIDs) in patients with ankylosing spondylitis (AS)	Inflammatory and autoimmune disorders	Adults	Clinical study	Health insurance/claims	Descriptive (non-CER)	Clinical (benefit/safety)	2003	2012	10	Unknown	30911
Tseng 2020	Risk Factors Associated with Outcomes of Recombinant Tissue Plasminogen Activator Therapy in Patients with Acute Ischemic Stroke.	2020	Taiwan	Stroke Registry of the Chang-Gung Healthcare System (SRICHS) and the Chang Gung Research Database(CGRD) from the Chang Gung Memorial Hospitals (CGMHs)	Acute Ischemic Stroke		Others	Adults	Clinical study	EMR/EHR; Clinical registry	Descriptive (non-CER)	Clinical (benefit/safety)	2006	2016	11	7	643
Hsieh 2020	Recurrence, death risk, and related factors in patients with stage 0 colorectal cancer: A nationwide population-based study.	2020	Taiwan	National Cancer Registry; Causes of Death File; National Health Insurance Research Database	Colorectal cancer	Recurrence, death risk, and related factors inpatients with stage 0 colorectal cancer	Oncology	Adults	Clinical study	Clinical registry; Health insurance/claims	Descriptive (non-CER)	Clinical (benefit/safety)	2007	2016	10	Unknown	4808
Kok 2018	Gout as a risk factor for osteoporosis: epidemiologic evidence from a population-based longitudinal study involving 108,060 individuals.	2018	Taiwan	Longitudinal Health Insurance Dataset (LHID) of the National Health Insurance Research Database	Gout		Inflammatory and autoimmune disorders	Adults	Clinical study	Health insurance/claims	Comparative effectiveness study	Clinical (benefit/safety)	2006	2013	8	Unknown	108060
Huang 2022	Impact of Sofosbuvir-Based Direct-Acting Antivirals on Renal Function in Chronic Hepatitis C Patients With Impaired Renal Function: A Large Cohort Study From the Nationwide HCV Registry Program (TACR).	2022	Taiwan	Taiwan HCV Registry	Chronic Hepatitis C	Patients with impaired renal function	Infectious diseases and vaccines	Mixed	Clinical study	Clinical registry	Descriptive (non-CER)	Clinical (benefit/safety)	2018	unknown	Unknown	48	12995
Li 2019	Risk of severe herpes simplex virus infection in systemic lupus erythematosus: analysis of epidemiology and risk factors analysis in Taiwan.	2019	Taiwan	National Health Insurance Research Database (NHIRD); 2000 Longitudinal Health Insurance Database	Systemic lupus erythematosus (SLE)	Risk of severe herpes simplex virus infection in systemic lupus erythematosus	Inflammatory and autoimmune disorders	Mixed	Clinical study	Health insurance/claims	Comparative effectiveness study	Clinical (benefit/safety)	1997	2012	6	unknown	122520
Prahalad 2022	Hemoglobin A1c trajectories in the first 18 months after diabetes diagnosis in the SWEET diabetes registry.	2022	India; One/more non-target countries	Better Control in Pediatric and Adolescent diabeteS: Working to create cEnTers of ref-erence (SWEET) diabetes registry	Diabetes mellitus	Youth with diabetes	Cardiology and metabolic disorders	Pediatric	Clinical study	Clinical registry	Descriptive (non-CER)	Clinical (benefit/safety)	2008	2019	11	71	7606
Shen 2018	Effect of early use of Chinese herbal products on mortality rate in patients with lung cancer.	2018	Taiwan	Longitudinal Health Insurance Database (LHID); Taiwan Cancer Registry (TCR); Cause of Death Data (CDD	Lung cancer	Effects of Chinese herbal products on mortality in lung cancer	Oncology	Adults	Clinical study	Clinical registry; Health insurance/claims	Comparative effectiveness study	Clinical (benefit/safety)	2002	2010	9	Unknown	2009
Sangroongruangsri 2018	Real-World Safety of Intravitreal Bevacizumab and Ranibizumab Treatments for Retinal Diseases in Thailand: A Prospective Observational Study.	2018	Thailand	National Health Security Office (NHSO)'s in-patient database; Ministry of Interior civil registration database	Retinal Diseases		Others	Adults	Clinical study	EMR/EHR; Clinical registry	Comparative effectiveness study	Clinical (benefit/safety)	2013	2014	1.67	8	6354
Almadi 2020	Using single-operator cholangioscopy for endoscopic evaluation of indeterminate biliary strictures: results from a large multinational registry.	2020	India; Thailand; One/more non-target countries	SpyGlass AMEA Registry	Intermediate biliary stricture	Peroral cholangioscopy	Others	Adults	Clinical study	Clinical registry	Descriptive (non-CER)	Clinical (benefit/safety)	2014	2016	1.75	6	289
Huang 2018	Long-term mortality of acetaminophen poisoning: a nationwide population-based cohort study with 10-year follow-up in Taiwan.	2018	Taiwan	Nationwide Poisoning Database (NPD); Longitudinal Health Insurance Database 2000 (LHID2000)	Acetaminophen poisoning		Others	Mixed	Clinical study	Health insurance/claims	Comparative effectiveness study	Clinical (benefit/safety)	2003	2012	10	Unknown	12940
Kao 2021	Importance of medication adherence in treatment needed diabetic retinopathy.	2021	Taiwan	Longitudinal health and welfare population-based database of 2010 (LHID2010); national death registry and national cancer registry	Diabetic retinopathy	Treatment needed diabetic retinopathy (TNDR)	Others	Adults	Clinical study	Clinical registry; Health insurance/claims	Comparative effectiveness study	Clinical (benefit/safety)	2000	2017	18	Unknown	15960
Weng 2018	One-year survival rate and healthcare costs after cardiac arrest in Taiwan, 2006-2012.	2018	Taiwan	National Health Insurance Research Database	Cardiac arrest		Cardiology and metabolic disorders	Adults	Clinical study	Health insurance/claims	Descriptive (non-CER)	Clinical (benefit/safety); Cost	2006	2012	7	Unknown	2256
Lee 2018	Anxiety and depression are associated with long-term outcomes of hepatocellular carcinoma: A nationwide study of a cohort from Taiwan.	2018	Taiwan	Longitudinal Health Insurance Database 2005	hepatocellular carcinoma	long-term outcomes of HCC patients with/without anxiety disorders and depression disorder	Oncology	Adults	Clinical study	Health insurance/claims	Comparative effectiveness study	Clinical (benefit/safety)	1996	2010	15	unknown	446
Tamblyn 2019	Multinational comparison of new antidepressant use in older adults: a cohort study.	2019	Taiwan; One/more non-target countries	Taiwanese National Health Insurance (NHI) system database	Depression	Antidepressant use in older adults	Others	Adults	Clinical study	EMR/EHR; Health insurance/claims	Descriptive (non-CER)	Clinical (benefit/safety)	2009	2014	6	Unknown	17580
YoulLee 2019	Report of the forth Asian Prostate Cancer (A-CaP) study meeting.	2019	Taiwan; Thailand; One/more non-target countries	Asian Prostate Cancer (A-CaP) Study, an Asia-wide prospective registry	Prostate cancer	Report of the forth Asian Prostate Cancer(A-CaP) study meeting	Oncology	Adults	Clinical study	Clinical registry	Descriptive (non-CER)	Clinical (benefit/safety)	2016	2018	Unknown	Unknown	Unknown
Chen 2018	Herpes Zoster and Dementia: A Nationwide Population-Based Cohort Study.	2018	Taiwan	Longitudinal Health Insurance Database 2005	Herpes zoster	Patients with increased incidence of dementia	Infectious diseases and vaccines	Adults	Clinical study	Health insurance/claims	Comparative effectiveness study	Clinical (benefit/safety)	1997	2013	7	unknown	78410
Kang 2022	Clinical outcomes of patients with pT4a and pT4b oral cavity squamous cell carcinoma who had undergone surgery: Results from a Taiwanese registry-based, nationwide cohort study.	2022	Taiwan	Taiwanese Cancer Registry Database; National Health Insurance Research Dataset	oral cavity squamous cell carcinoma	Survival of Patients who had undergone surgery	Oncology	Mixed	Clinical study	Clinical registry; Health insurance/claims	Comparative effectiveness study	Clinical (benefit/safety)	2011	2017	7	unknown	702
Yu 2019	Epidemiology of Emergency Department Sepsis: A National Cohort Study Between 2001 and 2012.	2019	Taiwan	National Health Informatics Project	Sepsis	Comparison if mortality and outcomes among patients with sepsis admitted from emergency department (ED) and non-ED routes	Inflammatory and autoimmune disorders	Adults	Clinical study	Health insurance/claims	Comparative effectiveness study	Clinical (benefit/safety)	2001	2012	12	unknown	1256684
Wang 2021	Incidence of low back pain and potential risk factors among pharmacists: A population-based cohort study in Taiwan.	2021	Taiwan	National Health Insurance Research Database	Low back pain		Others	Adults	Clinical study	Health insurance/claims	Descriptive (non-CER)	Clinical (benefit/safety)	2000	2013	14	Unknown	10470
Chan 2020	Glycemic status and risks of thromboembolism and major bleeding in patients with atrial fibrillation.	2020	Taiwan	Chang Gung Research Database	Atrial fibrillation	Glycemic status and risks of thromboembolism and major bleeding in patients with atrial fibrillation	Cardiology and metabolic disorders	Adults	Clinical study	EMR/EHR	Comparative effectiveness study	Clinical (benefit/safety)	2001	2018	17.42	7	34036
Kumluang 2019	A real-world study of effectiveness of intravitreal bevacizumab and ranibizumab injection for treating retinal diseases in Thailand.	2019	Thailand	N/S	Retinal diseases		Others	Adults	Clinical study	EMR/EHR	Comparative effectiveness study	Clinical (benefit/safety)	2013	2014	1.67	8	3257
Jan 2017	Risk of corneal ulcer in patients with end-stage renal disease: a retrospective large-scale cohort study.	2018	Taiwan	National Health Insurance Research Database; Taiwan Longitudinal Health Insurance Database 2000	End-stage renal disease (ESRD)	Corneal ulcer in patients with end-stage renal disease	Others	Adults	Clinical study	Health insurance/claims	Comparative effectiveness study	Clinical (benefit/safety)	2000	2009	10	Unknown	185934
Magliano 2022	Trends in all-cause mortality among people with diagnosed diabetes in high-income settings: a multicountry analysis of aggregate data.	2022	Taiwan; One/more non-target countries	N/S	Diabetes mellitus	All-cause mortality among people with diagnosed with total (type 1 and type 2 diabetes) or type 2 diabetes	Cardiology and metabolic disorders	Mixed	Clinical study	EMR/EHR	Descriptive (non-CER)	Clinical (benefit/safety)	1995	2016	22	Unknown	Unknown
Chen 2021	Comparison Between Non-vitamin K Antagonist Oral Anticoagulants and Low-Molecular-Weight Heparin in Asian Individuals With Cancer-Associated Venous Thromboembolism.	2021	Taiwan	Chang Gung Research Database	Cancer-Associated Venous Thromboembolism (VTE)	Comparison Between Non-vitamin K Antagonist Oral Anticoagulants and Low-Molecular-Weight Heparin on recurrent VTE or major bleeding	Cardiology and metabolic disorders	Adults	Clinical study	EMR/EHR	Comparative effectiveness study	Clinical (benefit/safety)	2012	2019	7.08	7	1109
Chen 2017	Rural-urban differences in receiving guideline-recommended diabetes care and experiencing avoidable hospitalizations under a universal coverage health system: evidence from the past decade.	2017	Taiwan	Longitudinal Cohort of Diabetes Patients (LHDP) claims dataset	Diabetes mellitus	Newly diagnosed type 2 diabetes mellitus	Cardiology and metabolic disorders	Adults	Clinical study	Health insurance/claims	Descriptive (non-CER)	Clinical (benefit/safety)	2000	2010	10	Unknown	195499
Ruamviboonsuk 2022	Real-time diabetic retinopathy screening by deep learning in a multisite national screening programme: a prospective interventional cohort study.	2022	Thailand	National diabetes registry	Diabetic retinopathy		Others	Adults	Clinical study	Clinical registry	Descriptive (non-CER)	Clinical (benefit/safety)	2018	2020	1.42	9	7651
Chang 2018	Association of Varicose Veins With Incident Venous Thromboembolism and Peripheral Artery Disease.	2018	Taiwan	National Health Insurance program; National Register of Deaths in Taiwan	Varicose veins	Association of Varicose Veins With Incident Venous Thromboembolism and Peripheral Artery Disease	Cardiology and metabolic disorders	Adults	Clinical study	Clinical registry; Health insurance/claims	Comparative effectiveness study	Clinical (benefit/safety)	2001	2014	14	Unknown	1064920
Huang 2021	Risk of acute kidney injury among patients with carbon monoxide poisoning.	2021	Taiwan	National Health Insurance Research Database	Carbon monoxide poisoning	Acute kidney injury among patients with carbon monoxide poisoning	Others	Adults	Clinical study	Health insurance/claims	Comparative effectiveness study	Clinical (benefit/safety)	2000	2011	12	Unknown	17186
Su 2022	Comparison of Sodium-Glucose Cotransporter 2 Inhibitors vs Glucagonlike Peptide-1 Receptor Agonists and Incidence of Dry Eye Disease in Patients With Type 2 Diabetes in Taiwan.	2022	Taiwan	Chang Gung Research Database (CGRD)	Dry eye disease (DED)	Dry eye disease in patients with type 2 diabetes (T2D)	Others	Adults	Clinical study	EMR/EHR	Comparative effectiveness study	Clinical (benefit/safety)	2016	2021	6	7	11115
Su 2021	Comparative safety of antipsychotic medications in elderly stroke survivors: A nationwide claim data and stroke registry linkage cohort study.	2021	Taiwan	National Health Insurance Database; Cause of Death database; Multicenter Stroke Registry	Stroke	Safety of antipsychotic medications in elderly stroke survivors	Others	Adults	Clinical study	Clinical registry; Health insurance/claims	Comparative effectiveness study	Clinical (benefit/safety)	2002	2014	13	Unknown	60576
Liu 2020	Definitive radiotherapy or surgery for early oral squamous cell carcinoma in old and very old patients: A propensity-score-matched, nationwide, population-based cohort study.	2020	Taiwan	Taiwan Cancer Registry	Oral cavity squamous cell carcinoma (OCSCC)		Oncology	Adults	Clinical study	Clinical registry	Comparative effectiveness study	Clinical (benefit/safety)	2006	2016	11	Unknown	604
Zhang 2020	Breast-conserving surgery with or without irradiation in women with invasive ductal carcinoma of the breast receiving preoperative systemic therapy: A cohort study.	2020	Taiwan	Taiwan Cancer Registry database (TCRD)	Invasive ductal carcinoma of the breast (breast IDC)	Breast-conserving surgery with or without irradiation in women with invasive ductal carcinoma of the breast receiving preoperative systemic therapy	Oncology	Adults	Clinical study	Clinical registry	Comparative effectiveness study	Clinical (benefit/safety)	2007	2016	10	unknown	1544
Chiang 2021	Treatment patterns and survival in patients with small cell lung cancer in Taiwan.	2021	Taiwan	Taiwan Cancer Registry (TCR) Database 2002â€“2015; National Health Insurance Research Database (NHIRD) 2010â€“2017; Death registry 2002â€“2017	Small-cell lung cancer		Oncology	Adults	Clinical study	Clinical registry; Health insurance/claims	Comparative effectiveness study	Clinical (benefit/safety)	2011	2015	5	Unknown	2707
Yang 2018	Gout drugs use and risk of cancer: A case-control study.	2018	Taiwan	National Health Insurance Database (NHID)	Gout	Gout drugs use and risk of cancer	Inflammatory and autoimmune disorders	Adults	Clinical study	Health insurance/claims	Comparative effectiveness study	Clinical (benefit/safety)	2001	2011	11	Unknown	3008665
Lin 2019	Hypothyroidism is an independent risk factor for MeniÃ¨re's disease: A population-based cohort study.	2019	Taiwan	Longitudinal Health Insurance Database 2000 ( LHID2000), a subset of the Taiwan National Research Health Insurance Database	Meniere's disease	Hypothyroidism and Meniere's disease	Others	Adults	Clinical study	Health insurance/claims	Comparative effectiveness study	Clinical (benefit/safety)	2000	2010	11	Unknown	27050
Kang 2019	The Impact of Hemodialysis on Terminal Cancer Patients in Hospices: A Nationwide Retrospective Study in Taiwan.	2019	Taiwan	National Health Insurance Research Database	Chronic kidney disease	Impact of hemodialysis on terminal cancer patients	Others	Mixed	Clinical study	Health insurance/claims	Descriptive (non-CER)	Clinical (benefit/safety)	2007	2010	4	Unknown	5482
Lin 2018	Risk of acute coronary syndrome and peripheral arterial disease in chronic liver disease and cirrhosis: A nationwide population-based study.	2018	Taiwan	Longitudinal Health Insurance Database 2000; National Health Insurance Research Database	Chronic liver disease with cirrhosis	Risk of Acute coronary syndrome and peripheral arterial disease in cirrhosis patients.	Others	Adults	Clinical study	Health insurance/claims	Comparative effectiveness study	Clinical (benefit/safety)	2000	2011	12	unknown	114428
Fang 2019	Associations among antipsychotics, metabolism-related diseases, and cataracts in patients with schizophrenia: A retrospective cohort study.	2019	Taiwan	Registry for Catastrophic Illness Patient Database (RCIPD) linked to the Taiwan National Health Insurance Research Database (NHIRD)	Cataract	Cataract risks of patients with schizophrenia	Others	Mixed	Clinical study	Clinical registry; Health insurance/claims	Comparative effectiveness study	Clinical (benefit/safety)	2005	2013	9	Unknown	13622
Lin 2018	Effect of glucocorticoid use on survival in patients with stage I-III breast cancer.	2018	Taiwan	Taiwan Cancer Database; National Death Certification System,; National Health Insurance Claims Database	Breast cancer	Effect of glucocorticoid use on survival in patients with stage I-III breast cancer	Oncology	Adults	Clinical study	Clinical registry; Health insurance/claims	Comparative effectiveness study	Clinical (benefit/safety)	2002	2006	5	Unknown	7226
Liu 2017	Risk and outcomes of fracture in peripheral arterial disease patients: two nationwide cohort studies.	2017	Taiwan	National Health Insurance Research Database	Peripheral arterial disease	Fracture in peripheral arterial disease	Cardiology and metabolic disorders	Adults	Clinical study	Health insurance/claims	Comparative effectiveness study	Clinical (benefit/safety)	2000	2013	14	Unknown	33235
Hsieh 2022	Association between the time to definitive care and trauma patient outcomes: every minute in the golden hour matters.	2022	India; Taiwan; Thailand; One/more non-target countries	Pan-Asian Trauma Outcome Study (PATOS) registry	Trauma	Association between the time to definitive care and trauma patient outcomes	Others	Mixed	Clinical study	Clinical registry	Descriptive (non-CER)	Clinical (benefit/safety)	2016	2020	5	33	963
Lin 2019	Vascular injury during primary total knee arthroplasty: A nationwide study.	2019	Taiwan	National Health Insurance Research Database (NHIRD)	Vascular injury (VI)	Vascular injury (VI) in patients who underwent primary total knee arthroplasty (TKA)	Others	Adults	Clinical study	Health insurance/claims	Descriptive (non-CER)	Clinical (benefit/safety)	2004	2011	8	unknown	111497
Chang 2021	Risks of trastuzumab-related cardiotoxicity in breast cancer patients in Taiwan.	2021	Taiwan	Taiwanese National Health Insurance Research Database; National Cancer Registry	Breast cancer	Risks of trastuzumab-related cardiotoxicity in breast cancer	Oncology	Adults	Clinical study	Clinical registry; Health insurance/claims	Comparative effectiveness study	Clinical (benefit/safety)	2010	2015	5	3	13502
Arlington 2019	Duration of solid fuel cookstove use is associated with increased risk of acute lower respiratory infection among children under six months in rural central India.	2019	India	Health Maternal and Newborn Health Registry	Acute lower respiratory infection	Solid fuel cookstove exposure during pregnancy	Infectious diseases and vaccines	Pediatric	Clinical study	Clinical registry	Comparative effectiveness study	Clinical (benefit/safety)	2013	2014	0.75	20	1586
Huang 2019	A longitudinal study of healthcare utilisation and expenditure in people with type 2 diabetes mellitus with and without major depressive disorder.	2019	Taiwan	Longitudinal Cohort of Diabetes Patients (LHDB), a sub-data set of the National Health Insurance Research Database	Diabetes mellitus	Type 2diabetes mellitus (T2DM) and major depressive disorder (MDD)	Cardiology and metabolic disorders	Adults	Clinical study	Health insurance/claims	Comparative effectiveness study	Cost	2002	2013	12	Unknown	13299
Sato 2021	Real-world evidence of population differences in allopurinol-related severe cutaneous adverse reactions in East Asians: A population-based cohort study.	2021	Taiwan; One/more non-target countries	National Health Insurance Research Database (NHIRD) in Taiwan; Health Insurance Review and Assessment Service (HIRA) database in South Korea; Japan Medical Data Center (JMDC) insurance claims database	Severe cutaneous adverse reactions (SCARs)	Allopurinol-related severe cutaneous adverse reactions	Others	Mixed	Clinical study	Health insurance/claims	Descriptive (non-CER)	Clinical (benefit/safety)	2005	2016	12	Unknown	1198119
Yeh 2017	Symptoms associated with adverse dengue fever prognoses at the time of reporting in the 2015 dengue outbreak in Taiwan.	2017	Taiwan	Dengue Disease Reporting System	Dengue fever	Symptoms associated with adverse dengue fever prognoses	Infectious diseases and vaccines	Mixed	Clinical study	Clinical registry	Descriptive (non-CER)	Clinical (benefit/safety)	2015	2015	1	Unknown	22777
Varma 2019	Evaluation, Management, and Outcomes of Patients Poorly Responsive to CardiacÂ Resynchronization Device Therapy.	2019	India; One/more non-target countries	ADVANCE CRT heart failure registry (Advance Cardiac Resynchronization Therapy Registry)	Cardiac resynchronization device therapy		Cardiology and metabolic disorders	Adults	Clinical study	Clinical registry	Descriptive (non-CER)	Clinical (benefit/safety)	2013	2015	2.92	69	1524
Lin 2018	Status for clinically complete remission rectal cancer after concomitant chemo-radiotherapy in Taiwan.	2018	Taiwan	Health Promotion Administration, Ministry of Health and Welfare, Taiwan	Rectal cancer		Oncology	Adults	Clinical study	Health insurance/claims	Comparative effectiveness study	Clinical (benefit/safety)	2004	2013	10	unknown	2780
Chuang 2020	Increased risk of developing dental diseases in patients with primary SjÃ¶gren's syndrome-A secondary cohort analysis of population-based claims data.	2020	Taiwan	National Health Insurance Research Database - 2000âˆ’2012 catastrophic illness data file; 2000 Longitudinal Health Insurance Database (LHID2000)	Primary Sjögren's syndrome (pSS)	Dental diseases in patients with primary Sjögren's syndrome	Inflammatory and autoimmune disorders	Adults	Clinical study	Health insurance/claims	Comparative effectiveness study	Clinical (benefit/safety)	2000	2012	3	Unknown	7799
Joseph 2020	A multinational registry to study the characteristics and outcomes of heart failure patients: The global congestive heart failure (G-CHF) registry.	2020	India; One/more non-target countries	Global Congestive Heart Failure Registry	Heart failure		Cardiology and metabolic disorders	Adults	Protocol	Clinical registry	Descriptive (non-CER)	Clinical (benefit/safety)	2016	Unknown	Unknown	257	23000
Rathi 2020	Impact of COVID-19-related lockdown-I on a network of rural eye centres in Southern India.	2020	India	EyeSmart EMR	COVID-19	Impact of COVID-19-related lockdown-I on a network of rural eye centres	Infectious diseases and vaccines	Mixed	Clinical study	EMR/EHR	Descriptive (non-CER)	Clinical (benefit/safety)	2020	2020	0.08	20	263
Wu 2018	Levothyroxine use and the risk of breast cancer: a nation-wide population-based case-control study.	2018	Taiwan	National Health Insurance Research Database	Breast cancer	Levothyroxine use and the risk of breast cancer	Oncology	Adults	Clinical study	Health insurance/claims	Comparative effectiveness study	Clinical (benefit/safety)	2001	2011	11	Unknown	327455
Chou 2018	Risk of developing open-angle glaucoma in patients with carotid artery stenosis: A nationwide cohort study.	2018	Taiwan	Longitudinal Health Insurance Database (LHID2000) from Taiwan National Health Insurance program	Carotid artery stenosis; open-angle glaucoma	Association between carotid artery stenosis and the development of open-angle glaucoma	Cardiology and metabolic disorders	Adults	Clinical study	Health insurance/claims	Comparative effectiveness study	Clinical (benefit/safety)	1999	2013	15	Unknown	2093
Huang 2017	Increased risk of peripheral arterial disease in patients with alcohol intoxication: A population-based retrospective cohort study.	2017	Taiwan	National Health Insurance Research Database	Peripheral arterial disease	patients with alcohol intoxication	Cardiology and metabolic disorders	Adults	Clinical study	Health insurance/claims	Comparative effectiveness study	Clinical (benefit/safety)	2000	2009	10	unknown	282720
Kuang 2020	Association of Systemic Hypertension With Primary Open-angle Glaucoma: A Population-based Case-Control Study.	2020	Taiwan	National Health Insurance Research Database	Primary open-angle glaucoma (POAG)	Association of systemic hypertension with primary open-angle glaucoma	Others	Adults	Clinical study	Health insurance/claims	Comparative effectiveness study	Clinical (benefit/safety)	2010	2015	6	Unknown	562300
Banerjee 2022	Are home environment injuries more fatal in children and the elderly?	2022	India	Australia-India Trauma Systems Collaboration Project	Trauma	Home environment injuries	Others	Mixed	Clinical study	Clinical registry	Descriptive (non-CER)	Clinical (benefit/safety)	2016	2018	3	4	8398
Das 2022	Clinical profile and microbiological trends of therapeutic keratoplasty at a network of tertiary care ophthalmology centers in India.	2022	India	EyeSmart EMR	Therapeutic keratoplasty		Others	Mixed	Clinical study	EMR/EHR	Descriptive (non-CER)	Clinical (benefit/safety)	2016	2020	5	unknown	3147
Lin 2018	Epidemiology of Behcet's Disease in Taiwan: A Population-Based Study.	2018	Taiwan	National Health Insurance Research Database	Behcet's disease		Inflammatory and autoimmune disorders	Mixed	Clinical study	Health insurance/claims	Descriptive (non-CER)	Clinical (benefit/safety)	1996	2011	16	Unknown	941961
Lin 2018	Dialysis Increases the Risk of Bladder Recurrence in Patients with Upper Tract UrothelialÂ Cancer: A Population-Based Study.	2018	Taiwan	Taiwan National Cancer Registry; Taiwan National Health Insurance (NHI) data set	Upper tract urothelial cancer (UTUC)	Dialysis Increases the Risk of Bladder Recurrence in Patients with Upper Tract Urothelial Cancer	Oncology	Adults	Clinical study	Clinical registry; Health insurance/claims	Descriptive (non-CER)	Clinical (benefit/safety)	2002	2010	9	Unknown	5141
Kuan 2018	Nationwide surveillance algorithms for tuberculosis among immigrant workers from highly endemic countries following pre-entry screening in Taiwan.	2018	Taiwan	National TB registry database; National database of immigrant workersâ€™ physical examinations	Tuberculosis	post-entry TB screenings among immigrant workers	Infectious diseases and vaccines	Adults	Clinical study	EMR/EHR; Clinical registry	Comparative effectiveness study	Clinical (benefit/safety)	2011	2014	4	unknown	2080
Hu 2018	Comparisons of changes in the adapted diabetes complications severity index and CHA2DS2-VASc score for atrial fibrillation risk stratification in patients with type 2 diabetes mellitus: A nationwide cohort study.	2018	Taiwan	Longitudinal Health Insurance Dataset (LHID) provided by the Taiwan National Health Research Institutes (NHRI)	Atrial fibrillation	Risk prediction of atrial fibrillation after incident type 2 diabetes mellitus	Cardiology and metabolic disorders	Adults	Clinical study	Health insurance/claims	Comparative effectiveness study	Clinical (benefit/safety)	2000	2011	12	Unknown	81655
Pan 2020	End of life care for the most common women cancers in Taiwan.	2020	Taiwan	National Health Insurance Research Database	Female cancers	End of life care for the most common women cancers	Oncology	Adults	Clinical study	Health insurance/claims	Comparative effectiveness study	Clinical (benefit/safety)	2000	2013	14	Unknown	98575
Yen 2018	Does a Supplemental Low-Protein Diet Decrease Mortality and Adverse Events After Commencing Dialysis? A Nationwide Cohort Study.	2018	Taiwan	National Health Insurance Research Database; Registry for Catastrophic Illness Patient Database	Chronic kidney disease (CKD)	Low-protein diet after commencing dialysis	Others	Adults	Clinical study	Health insurance/claims	Comparative effectiveness study	Clinical (benefit/safety)	2001	2013	13	Unknown	13035
Bhargava 2018	Epidemiological profile of snake-bite cases from Haryana: A five year (2011-2015) retrospective study.	2018	India	N/S	Snakebite		Others	Mixed	Clinical study	EMR/EHR	Descriptive (non-CER)	Clinical (benefit/safety)	2011	2015	5	Unknown	6555
Liang 2020	Prognostic Impact of Delirium in Older People With/Without Dementia: A Retrospective Cohort Study in Taiwan.	2020	Taiwan	National Health Insurance Research Database	Delirium and dementia		Others	Adults	Clinical study	Health insurance/claims	Comparative effectiveness study	Clinical (benefit/safety)	2002	2013	12	Unknown	3204
Lee 2017	Risks of newly onset hemorrhagic stroke in patients with neovascular age-related macular degeneration.	2017	Taiwan	Longitudinal Health Insurance Databases 2000 (LHID2000), 2005 (LHID2005), and 2010 (LHID2010) of the National Health Insurance Research Database	Age-related macular degeneration (AMD)	Hemorrhagic stroke in AMD	Others	Adults	Clinical study	Health insurance/claims	Comparative effectiveness study	Clinical (benefit/safety)	2001	2010	10	Unknown	10177
Lu 2019	The Association Between Different Patterns of Traditional Chinese Medicine Treatment and All-Cause Mortality Among Cancer Patients.	2019	Taiwan	National Health Insurance Research Database (NHIRD); Registry for Catastrophic Illness Patients Database	Cancer	Cancer patients with traditional chinese medicine or not	Oncology	Adults	Clinical study	Clinical registry; Health insurance/claims	Comparative effectiveness study	Clinical (benefit/safety)	1997	2012	6	unknown	59078
Chang 2021	Real-world evidence and optimization of vocal dysfunction in end-stage renal disease patients with secondary hyperparathyroidism.	2021	Taiwan	National Health Insurance Research Database; Registry for Catastrophic Illness Patients	End-stage renal disease	Vocal dysfunction in endâ€‘stage renal disease patients with secondary hyperparathyroidism	Others	Adults	Clinical study	Clinical registry; Health insurance/claims	Comparative effectiveness study	Clinical (benefit/safety)	1997	2013	17	Unknown	23964
Chung 2020	Relationship between the use of Chinese herbal medicines and SjÃ¶gren syndrome risk among women with menopause: a retrospective cohort study.	2020	Taiwan	Longitudinal Health Insurance Database (LHID) a sub-dataset of the National Health Insurance (NHI) program	Sjogren's syndrome	Sjogren's syndrome eisk among women with menopause	Inflammatory and autoimmune disorders	Adults	Clinical study	Health insurance/claims	Comparative effectiveness study	Clinical (benefit/safety)	2000	2007	8	Unknown	25514
Lin 2019	Nationwide trends in the epidemiology of diabetic foot complications and lower-extremity amputation over an 8-year period.	2019	Taiwan	National Health Insurance Research Database	Type 2 diabetes	Type 2 diabetes (T2D) and diabetic foot complications (DFCs)	Cardiology and metabolic disorders	Adults	Clinical study	Health insurance/claims	Descriptive (non-CER)	Clinical (benefit/safety)	2007	2014	8	Unknown	Unknown
Lin 2018	Effect of Statin Intensity on the Risk of Epilepsy After Ischaemic Stroke: Real-World Evidence from Population-Based Health Claims.	2018	Taiwan	2000, 2005, and 2010 cohorts of the Longitudinal Health Insurance Databases (LHID) of the National Health Insurance Research Database	Ischaemic stroke	Effect of Statin Intensity on the Risk of Epilepsy After Ischaemic Stroke	Others	Adults	Clinical study	Health insurance/claims	Comparative effectiveness study	Clinical (benefit/safety)	2004	2013	10	Unknown	20858
Lu 2021	Association between statin use and second cancer risk in breast cancer patients: a nationwide population-based cohort study.	2021	Taiwan	National Health Insurance Research Database (NHIRD); Registry of Catastrophic Illness Patient Database (RCIPD)	Breast cancer		Oncology	Adults	Clinical study	Clinical registry; Health insurance/claims	Comparative effectiveness study	Clinical (benefit/safety)	2000	2011	12	unknown	6110
Khan 2021	Retrospective, Observational Study to Determine the Choice of Antihypertensive agent According to Stage of Hypertension, Risk factors and Co-morbidities in Real World Setting in India: A Report of Baseline Data.	2021	India	HealthPlix EMR	Hypertension		Cardiology and metabolic disorders	Adults	Clinical study	EMR/EHR	Descriptive (non-CER)	Clinical (benefit/safety)	2017	2019	3	Unknown	100075
Yang 2020	Continuity of Care Is Associated with Medical Costs and Inpatient Days in Children with Cerebral Palsy.	2020	Taiwan	National Health Insurance Research Database	Cerebral palsy	Medical costs and inpatient days in children with cerebral palsy	Others	Pediatric	Clinical study	Health insurance/claims	Descriptive (non-CER)	Clinical (benefit/safety); Cost	2000	2013	14	Unknown	3234
Soni 2021	Does in-hospital trauma mortality in urban Indian academic centres differ between "office-hours" and "after-hours"?	2021	India; One/more non-target countries	Australia-India Trauma Systems Collaboration (AITSC) registry	In-hospital trauma		Others	Mixed	Clinical study	Clinical registry	Comparative effectiveness study	Clinical (benefit/safety)	2016	2018	1.92	4	8097
Lee 2019	The incidence and risk factors of hepatic veno-occlusive disease after hematopoietic stem cell transplantation in Taiwan.	2019	Taiwan	Nationwide registry for patients receiving hematopoietic stem cell transplantation (HSCT) by the Taiwan Society of Blood and Marrow Transplantation	Veno-occlusive disease	Veno-occlusive disease (VOD) of the liver after hematopoietic stem cell transplantation	Others	Mixed	Clinical study	Clinical registry	Descriptive (non-CER)	Clinical (benefit/safety)	2009	2014	6	15	2345
Huang 2021	Association between prehospital prognostic factors on out-of-hospital cardiac arrest in different age groups.	2021	Taiwan	Emergency medical service (EMS)database	Out-of-hospital cardiac arrest (OHCA)		Cardiology and metabolic disorders	Adults	Clinical study	EMR/EHR	Descriptive (non-CER)	Clinical (benefit/safety)	2015	2019	5	Unknown	4188
Francisco 2020	Individualized OnabotulinumtoxinA Treatment for Upper Limb Spasticity Resulted in High Clinician- and Patient-Reported Satisfaction: Long-Term Observational Results from the ASPIRE Study.	2020	Taiwan; One/more non-target countries	Adult Spasticity International Registry (ASPIRE)	Spasticity	Upper limb spasticity	Others	Adults	Clinical study	Clinical registry	Descriptive (non-CER)	Clinical (benefit/safety)	2013	2017	4	54	484
Wu 2018	Increased risk of a herpes zoster attack in patients receiving androgen deprivation therapy for prostate cancer.	2018	Taiwan	Longitudinal Health Insurance Database 2005 (LHID2005), a subset of the National Health Insurance Research Database	Prostate cancer	Herpes zoster attack in patients receiving androgen deprivation therapy for prostate cancer	Oncology	Adults	Clinical study	Health insurance/claims	Comparative effectiveness study	Clinical (benefit/safety)	2001	2010	10	Unknown	1726
Tsao 2020	Herpes zoster and the subsequent risk of prostate cancer in an Asian population: A nationwide population-based cohort study.	2020	Taiwan	Longitudinal Health Insurance Database 2005 (LHID 2005) a subset of the National Health Insurance Research Database	Herpes zoster	Herpes zoster and risk of prostate cancer	Infectious diseases and vaccines	Adults	Clinical study	Health insurance/claims	Comparative effectiveness study	Clinical (benefit/safety)	1997	2013	18	Unknown	45504
Weng 2019	Increased risk of coronary heart disease among patients with idiopathic inflammatory myositis: a nationwide population study in Taiwan.	2019	Taiwan	National Health Insurance Research Database; Longitudinal Health Insurance Database 2000	Idiopathic inflammatory myositis	Association between idiopathic inflammatory myositis and coronary heart disease	Inflammatory and autoimmune disorders	Adults	Clinical study	Health insurance/claims	Comparative effectiveness study	Clinical (benefit/safety)	2000	2010	11	unknown	1774
Hsieh 2018	Effect of Rehabilitation Intensity on Mortality Risk After Stroke.	2018	Taiwan	Longitudinal Health Insurance Database 2000	Stroke	Relationship between rehabilitation intensity and poststroke mortality	Others	Adults	Clinical study	Health insurance/claims	Comparative effectiveness study	Clinical (benefit/safety)	2001	2013	13	unknown	6737
Chen 2019	Patient and health care system characteristics are associated with delayed treatment of tuberculosis cases in Taiwan.	2019	Taiwan	National TB Registry; National Health Insurance Research Database	Tuberculosis	Patient and health care system characteristics associated with delayed treatment of tuberculosis	Infectious diseases and vaccines	Mixed	Clinical study	Clinical registry; Health insurance/claims	Descriptive (non-CER)	Clinical (benefit/safety)	2012	2013	2	unknown	10932
Sriratanaban 2020	Association Between Hospital Accreditation and Outcomes: The Analysis of Inhospital Mortality From the National Claims Data of the Universal Coverage Scheme in Thailand.	2020	Thailand	Universal Coverage Scheme (UCS) claim dataset under the National Health Security Office (NHSO)	Acute inpatient conditions	Acute inpatient conditions with major policy interest in Thailand: acute myocardial infarction, acute cerebrovascular accident or acute stroke, and sepsis.	Others	Mixed	Clinical study	Health insurance/claims	Descriptive (non-CER)	Clinical (benefit/safety)	2009	2013	5	76	1297869
HariKumarKVS 2017	Incidence of parathyroid disorders in Indian adult male population: A 25-year follow-up study.	2017	India	N/S	Parathyroid disorders		Cardiology and metabolic disorders	Mixed	Clinical study	EMR/EHR	Descriptive (non-CER)	Clinical (benefit/safety)	1990	2015	25	Unknown	51217
Shantakumar 2018	Burden of asthma and COPD overlap (ACO) in Taiwan: a nationwide population-based study.	2018	Taiwan	National Health Insurance (NHI) claims data	Asthma and COPD	Burden of asthma and COPD overlap (ACO)	Inflammatory and autoimmune disorders	Adults	Clinical study	Health insurance/claims	Descriptive (non-CER)	Clinical (benefit/safety)	2009	2012	4	Unknown	142269
Tsai 2020	End-stage renal disease as a risk factor for epiglottitis: a population-based cohort study in Taiwan.	2020	Taiwan	Registry for Catastrophic Illness Patients (RFCIP); Longitudinal Health Insurance Database 2000 (LHID2000), a subset of the National Health Insurance Research Database	End-stage renal disease	End-stage renal disease as a risk factor for epiglottitis	Others	Adults	Clinical study	Clinical registry; Health insurance/claims	Comparative effectiveness study	Clinical (benefit/safety)	2000	2013	14	Unknown	161272
Wang 2021	Increased Incidence of Tinnitus Following a Hyperthyroidism Diagnosis: A Population-Based Longitudinal Study.	2021	Taiwan	Longitudinal Health Insurance Database 2000 (LHID2000), a subset data of the National Health Insurance Research Institute Database	Hyperthyroidism	Incidence of tinnitus following hyperthyroidism	Cardiology and metabolic disorders	Adults	Clinical study	Health insurance/claims	Comparative effectiveness study	Clinical (benefit/safety)	2000	2011	12	Unknown	79370
Uemura 2020	United in Fight against prOstate cancer (UFO) registry: first results from a large, multi-centre, prospective, longitudinal cohort study of advanced prostate cancer in Asia.	2020	India; Taiwan; Thailand; One/more non-target countries	United in Fight against prOstate cancer (UFO) registry	Prostate cancer		Oncology	Adults	Clinical study	Clinical registry	Descriptive (non-CER)	Clinical (benefit/safety)	2015	2017	1.67	16	2063
Jeng 2018	Osteoporosis and dry eye syndrome: A previously unappreciated association that may alert active prevention of fall.	2018	Taiwan	National Health Insurance Research Database; Longitudinal Health Insurance Database 2000	Osteoporosis	Osteoporosis and dry eye syndrome	Others	Adults	Clinical study	Health insurance/claims	Comparative effectiveness study	Clinical (benefit/safety)	2000	2011	12	Unknown	189825
Chang 2021	Associations of Endometriosis and Hormone Therapy With Risk of Hyperlipidemia.	2021	Taiwan	Longitudinal Health Insurance Database 2000 (LHID2000) of the National Health Insurance Research Database	Endometriosis; hyperlipidemia	Endometriosis and hormone therapy	Inflammatory and autoimmune disorders	Adults	Clinical study	Health insurance/claims	Comparative effectiveness study	Clinical (benefit/safety)	2000	2013	14	Unknown	221796
Chang 2021	Incidence of dementia after dengue fever: Results of a longitudinal population-based study.	2021	Taiwan	Longitudinal Health Insurance Database 2000 (LHID2000) a subset of the National Health Insurance Research Database	Dengue fever	Incidence of dementia after dengue fever	Infectious diseases and vaccines	Adults	Clinical study	Health insurance/claims	Comparative effectiveness study	Clinical (benefit/safety)	2000	2013	14	Unknown	1990
Yu 2021	Long-term analgesic and opioid prescription after surgery under general or neuraxial anesthesia: A retrospective nationwide sampling study.	2021	Taiwan	Longitudinal generation tracking database (2000-2016) of the Taiwan National Health Insurance Database	Chronic postsurgical pain (CPSP)	Long-term analgesic and opioid prescription after surgery under general or neuraxial anesthesia	Others	Adults	Clinical study	Health insurance/claims	Comparative effectiveness study	Clinical (benefit/safety)	2000	2016	17	Unknown	110654
Bajpai 2020	How varying CD4 criteria for treatment initiation was associated with mortality of HIV-patients? A retrospective analysis of electronic health records from Andhra Pradesh, India.	2020	India	N/S	HIV	Patients initiating antiretroviral therapy	Infectious diseases and vaccines	Adults	Clinical study	EMR/EHR	Descriptive (non-CER)	Clinical (benefit/safety)	2007	2013	7	56	127949
Chen 2021	Endoscopic management versus radical nephroureterectomy for localized upper tract urothelial carcinoma in a high endemic region.	2021	Taiwan	Taiwan upper tract urothelial carcinoma registry	Upper tract urothelial carcinoma		Oncology	Adults	Clinical study	Clinical registry	Comparative effectiveness study	Clinical (benefit/safety)	1988	2019	29.75	12	356
Esquenazi 2021	Long-Term Observational Results from the ASPIRE Study: OnabotulinumtoxinA Treatment for Adult Lower Limb Spasticity.	2021	Taiwan; One/more non-target countries	Adult Spasticity International Registry (ASPIRE)	Spasticity		Others	Adults	Clinical study	Clinical registry	Descriptive (non-CER)	Clinical (benefit/safety)	2013	2017	4	54	530
Jabir 2020	Procedural Volume and Outcomes After Primary Percutaneous Coronary Intervention for ST-Segment-Elevation Myocardial Infarction in Kerala, India: Report of the Cardiological Society of India-Kerala Primary Percutaneous Coronary Intervention Registry.	2020	India	Primary percutaneous coronary intervention (PPCI) registry of Kerala	Myocardial infarction	Primary percutaneous coronary intervention for ST-segmentâ€“elevation myocardial infarction	Cardiology and metabolic disorders	Adults	Clinical study	Clinical registry	Descriptive (non-CER)	Clinical (benefit/safety)	2013	2017	3.83	48	5560
Chang 2020	Temporal Association between Topical Ophthalmic Corticosteroid and the Risk of Central Serous Chorioretinopathy.	2020	Taiwan	Taiwan NationalHealth Insurance Research Database (NHIRD), Longitudinal Health Insurance Database 2000 (LHID2000)	Central Serous Chorioretinopathy (CSCR)	Topical ophthalmic corticosteroid (TOC) and risk of central serous chorioretinopathy (CSCR)	Others	Mixed	Clinical study	Health insurance/claims	Comparative effectiveness study	Clinical (benefit/safety)	2001	2011	10	Unknown	20447
Yeh 2019	Risk of Cardiovascular Disease Due to General Anesthesia and Neuraxial Anesthesia in Lower-Limb Fracture Patients: A Retrospective Population-Based Cohort Study.	2022	Taiwan	National Health Insurance Research Database (NHIRD)	Cardiovascular Disease	Cardiovascular Disease Due to General Anesthesia and Neuraxial Anesthesia in Lower-Limb Fracture Patients	Cardiology and metabolic disorders	Adults	Clinical study	Health insurance/claims	Comparative effectiveness study	Clinical (benefit/safety)	2010	2012	3	unknown	3437
Lin 2021	Survival of Patients Following First Diagnosis of Diabetic Foot Complications: A Nationwide 15-Year Longitudinal Analysis.	2021	Taiwan	National Health Insurance Research Database	Diabetic foot complications		Others	Adults	Clinical study	Health insurance/claims	Descriptive (non-CER)	Clinical (benefit/safety)	2003	2017	15	Unknown	103396
Nien 2018	Effect of Uveitis on the Development of Keratopathy: A Population-Based Cohort Study.	2018	Taiwan	National Health Insurance Research Database (NHIRD)	Uveitis	association between Uveitis (vs. without) and Keratopathy	Inflammatory and autoimmune disorders	Adults	Clinical study	Health insurance/claims	Comparative effectiveness study	Clinical (benefit/safety)	2002	2013	12	unknown	23865
Tan 2018	Effects of laparoscopic surgery on survival, quality of care and utilization in patients with colon cancer: a population-based study.	2018	Taiwan	Taiwan Cancer Registry; National Health Insurance claims data; Death Registry	Colon cancer	Effects of laparoscopic surgery on survival, quality of care and utilization inpatients with colon cancer	Oncology	Adults	Clinical study	Clinical registry; Health insurance/claims	Comparative effectiveness study	Clinical (benefit/safety)	2009	2012	14	Unknown	11269
Lee 2018	Oral Fluoroquinolone and the RiskÂ ofÂ Aortic Dissection.	2018	Taiwan	Year 2000 version of the Longitudinal Health Insurance Database (LHID)	Aortic Dissection		Cardiology and metabolic disorders	Adults	Clinical study	Health insurance/claims	Comparative effectiveness study	Clinical (benefit/safety)	2001	2011	11	Unknown	2426
Krittayaphong 2020	SAMe-TT2R2 score for prediction of suboptimal time in therapeutic range in a Thai population with atrial fibrillation.	2020	Thailand	COOL-AF registry (Cohort of Antithrombotic Use and Optimal INR Level in Patients With Non-Valvular Atrial Fibrillation in Thailand)	Stroke	Ischaemic stroke in patients with non-valvular atrial fibrillation	Others	Adults	Clinical study	Clinical registry	Descriptive (non-CER)	Clinical (benefit/safety)	2014	2017	4	22	1669
Hsieh 2019	Complete and incomplete revascularization in non-ST segment myocardial infarction with multivessel disease: long-term outcomes of first- and second-generation drug-eluting stents.	2019	Taiwan	Cardiovascular Atherosclerosis and Percutaneous TrAnsluminal INterventions (CAPTAIN) registry	Multivessel disease	Non-ST segment myocardial infarction (NSTEMI) patients with multivessel disease	Cardiology and metabolic disorders	Adults	Clinical study	Clinical registry	Descriptive (non-CER)	Clinical (benefit/safety)	2005	2016	12	Unknown	702
Huang 2022	Relationships among green space, ambient fine particulate matter, and cancer incidence in Taiwan: A 16-year retrospective cohort study.	2022	Taiwan	2015 Mei Jau (MJ) Health Examination Database; Taiwan Cancer Registry; Causes of Death dataset	Cancer	Green space, fine particulate matter and incidence of specific cancers	Oncology	Adults	Clinical study	EMR/EHR; Clinical registry	Descriptive (non-CER)	Clinical (benefit/safety)	2000	2015	16	Unknown	407415
Lin 2019	Applying density-based outlier identifications using multiple datasets for validation of stroke clinical outcomes.	2019	Taiwan; One/more non-target countries	Taiwan stroke registry (TSR); National Institute of Neurological Disorders and Stroke (NINDS); Stroke Branch Registry (NSBR); Archived Clinical Research Datasets	Stroke	Validation of Stroke Clinical Outcomes	Others	Mixed	Clinical study	Clinical registry	Descriptive (non-CER)	Clinical (benefit/safety)	Unknown	Unknown	Unknown	Unknown	94000
Hung 2022	Risk of stroke with antivenom usage after venomous snakebite in Taiwan: a population-based cohort study.	2022	Taiwan	Longitudinal Health Insurance Database 2000 (LHID 2000) a subset of the National Health Insurance Research Database	Snakebite	Association of venomous snakebite with the risk of stroke	Others	Adults	Clinical study	Health insurance/claims	Comparative effectiveness study	Clinical (benefit/safety)	2000	2013	14	Unknown	2675
Tsai 2019	Variation in the 11-year trajectories of medical care seeking behaviors in diabetes patients under a single payer system: persisting gaps to be filled.	2019	Taiwan	Longitudinal Health Insurance Database 2000 (LHID2000) a subset of the National Health Insurance Research Database	Type 2 diabetes		Cardiology and metabolic disorders	Adults	Clinical study	Health insurance/claims	Descriptive (non-CER)	Clinical (benefit/safety)	2000	2010	11	Unknown	3987
Ho 2018	Neovascular age-related macular degeneration is associated with cataract surgery.	2018	Taiwan	Longitudinal Health Insurance Data-base 2005 (LHID2005), derived from Taiwanâ€™s National Health Insurance (NHI) program	Neovascular age-related macular degeneration	Neovascular age-related macular degeneration associated with cataract surgery	Others	Adults	Clinical study	Health insurance/claims	Comparative effectiveness study	Clinical (benefit/safety)	2001	2008	8	Unknown	13860
Chao 2017	Induction therapy before surgery improves survival in patients with clinical T3N0 esophageal cancer: a nationwide study in Taiwan.	2017	Taiwan	Taiwan Cancer Registry	T3N0 esophageal cancer	Induction therapy (IT) in patients with resectable esophageal cancer	Oncology	Adults	Clinical study	Clinical registry	Comparative effectiveness study	Clinical (benefit/safety)	2008	2013	5	Unknown	762
SastryBKS 2018	One-year clinical outcomes of different coronary drug eluting stents-Data from a prospective registry.	2018	India	N/S	Coronary drug eluting stents		Cardiology and metabolic disorders	Adults	Clinical study	Clinical registry	Comparative effectiveness study	Clinical (benefit/safety)	2013	2015	3	2	2620
Chen 2022	Kidney transplantation waiting times and risk of cardiovascular events and mortality: a retrospective observational cohort study in Taiwan.	2022	Taiwan	National Health Insurance Research Database	End stage renal disease		Others	Adults	Clinical study	Health insurance/claims	Comparative effectiveness study	Clinical (benefit/safety)	1997	2012	17	Unknown	3562
Lu 2019	A survey of traditional Chinese medicine use among rheumatoid arthritis patients: a claims data-based cohort study.	2019	Taiwan	Longitudinal Health Insurance Database 2000 (LHID2000) of the National Health Insurance Research Database	Rheumatoid arthritis	Traditional Chinese medicine use among rheumatoid arthritis patients	Inflammatory and autoimmune disorders	Adults	Clinical study	Health insurance/claims	Comparative effectiveness study	Clinical (benefit/safety)	2000	2010	11	Unknown	13006
Lin 2017	Protective effect of metformin against retinal vein occlusions in diabetes mellitus - A nationwide population-based study.	2017	Taiwan	National Health Insurance Research Database	Retinal vein occlusions	Retinal vein occlusions in diabetes mellitus	Others	Mixed	Clinical study	Health insurance/claims	Comparative effectiveness study	Clinical (benefit/safety)	1997	2011	15	Unknown	907277
Huang 2021	Chemotherapeutic Regimens and Chemotherapy-Free Intervals Influence the Survival of Patients with Recurrent Advanced Epithelial Ovarian Carcinoma: A Retrospective Population-Based Study.	2021	Taiwan	National Health Insurance Research Database (NHIRD)	Recurrent Advanced Epithelial Ovarian Carcinoma		Oncology	Adults	Clinical study	Health insurance/claims	Comparative effectiveness study	Clinical (benefit/safety)	2000	2011	12	unknown	1038
Hsu 2021	Impact of Multiple Prescriptions With Anticholinergic Properties on Adverse Clinical Outcomes in the Elderly: A Longitudinal Cohort Study in Taiwan.	2021	Taiwan	National Health Insurance Research Database, Longitudinal Health Insurance Database (LHID) 2005 and 2010 subsets.	Anticholinergic burden	Impact of pharmaceutics with anticholinergic properties on adverse clinical outcomes	Others	Adults	Clinical study	Health insurance/claims	Descriptive (non-CER)	Clinical (benefit/safety)	2002	2011	10	Unknown	116043
Wu 2018	Endometriosis increased the risk of bladder pain syndrome/interstitial cystitis: A population-based study.	2018	Taiwan	Longitudinal Health Insurance Database (LHID2000) a subset of the National Health Insurance Research Database	Endometriosis	Endometriosis increased the risk of bladder pain syndrome/interstitial cystitis	Inflammatory and autoimmune disorders	Adults	Clinical study	Health insurance/claims	Comparative effectiveness study	Clinical (benefit/safety)	2001	2006	6	Unknown	36764
El-Mokdad 2020	Long-term follow-up after sirolimus-coated balloon use for coronary artery disease. Final results of the NanolutÃ¨ study.	2020	India	Nanoluté Registry	Coronary artery disease, de novo coronary lesions and in-stent restenosis	sirolimus-coated balloon (SCB)	Cardiology and metabolic disorders	Adults	Clinical study	Clinical registry	Descriptive (non-CER)	Clinical (benefit/safety)	2012	2015	5.25	unknown	408
Lin 2020	Increase Risk of Dementia in Patients With Sudden Hearing Loss: A Population-Based Cohort Study With 7-Year Follow-Up in Taiwan.	2020	Taiwan	Longitudinal Health Insurance Database 2000	Dementia	Among Patients With Sudden Hearing Loss	Others	Adults	Clinical study	Health insurance/claims	Comparative effectiveness study	Clinical (benefit/safety)	2005	2016	12	unknown	11148
Wu 2019	Evaluation of Electronic Health Records on the Nursing Process and Patient Outcomes Regarding Fall and Pressure Injuries.	2019	Taiwan	N/S	Fall and pressure injuries	Evaluation of EHRs on the nursing process and patient outcomes for fall and pressure Injuries	Others	Adults	Clinical study	EMR/EHR	Descriptive (non-CER)	Clinical (benefit/safety)	2007	2017	10	Unknown	19659
Chen 2020	Does public report card matter? A 10-year interrupted time series analysis on total knee replacement.	2020	Taiwan	National Health Insurance Administration claims database	Total knee replacement		Others	Adults	Clinical study	Health insurance/claims	Descriptive (non-CER)	Clinical (benefit/safety)	2004	2013	10	Unknown	142175
Hsieh 2020	Increased risk of tinnitus in patients with early-onset cataracts: a nationwide population-based case-control study.	2020	Taiwan	Longitudinal Health Insurance Database, a subset of the National Health Insurance Research Database	Cataract	Risk of tinnitus in patients with early-onset cataract	Others	Adults	Clinical study	Health insurance/claims	Comparative effectiveness study	Clinical (benefit/safety)	2000	2011	12	Unknown	2084
Hsia 2018	Increased risk of peptic ulcer in patients with early-onset cataracts: A nationwide population-based study.	2018	Taiwan	Longitudinal Health Insurance Database 2000 (LHID2000) of the National Health Insurance Research Database (NHIRD)	Cataract	Increased risk of peptic ulcer in patients with early-onset cataracts	Others	Adults	Clinical study	Health insurance/claims	Comparative effectiveness study	Clinical (benefit/safety)	2000	2010	11	Unknown	9425
Yo 2018	Trend and outcome of sepsis in children: A nationwide cohort study.	2018	Taiwan	National health insurance (NHI) database; national death certificate registry database	Sepsis	Sepsis in children	Inflammatory and autoimmune disorders	Pediatric	Clinical study	Health insurance/claims	Descriptive (non-CER)	Clinical (benefit/safety)	2002	2012	11	Unknown	38582
Huang 2019	Clinical Manifestations, Management, and Outcomes of Osteitis/Osteomyelitis Caused by Mycobacterium bovis Bacillus Calmette-GuÃ©rin in Children: Comparison by Site(s) of Affected Bones.	2019	Taiwan	Taiwanâ€™s vaccine injury compensation program (VICP); Taiwan Centers for Disease Control database	Osteitis/Osteomyelitis	Osteitis/Osteomyelitis caused by Mycobacterium bovis Bacillus Calmette-GuÃ©rin in Children	Inflammatory and autoimmune disorders	Pediatric	Clinical study	Health insurance/claims	Descriptive (non-CER)	Clinical (benefit/safety)	1998	2014	17	Unknown	71
Su 2021	Factors Impacting Survival in Patients With Major Burn-Induced Acute Kidney Injury Postrenal Replacement Therapy: A Nationwide Study With 15 Years Follow-Up in Taiwan.	2021	Taiwan	National Health Insurance Research Database; Registry for Catastrophic Illness Patients	Major burn-induced acute kidney injury	Major burn-induced acute kidney injury (AKI) post renal replacement therapy (RRT)	Others	Mixed	Clinical study	Clinical registry; Health insurance/claims	Descriptive (non-CER)	Clinical (benefit/safety)	1997	2011	15	Unknown	171
Chuang 2018	Risk factors associated with newly psychiatric disorder in spinal cord injury: A retrospective cohort study.	2018	Taiwan	National Health Insurance Research Database	Spinal cord injury	Risk factors related to newly diagnosed psychiatric disorders	Others	Adults	Clinical study	Health insurance/claims	Comparative effectiveness study	Clinical (benefit/safety)	1997	2009	13	unknown	11656
Lin 2022	Outcomes of out-of-hospital cardiac arrests after a decade of system-wide initiatives optimising community chain of survival in Taipei city.	2022	Taiwan	Taipei OHCA registry	Out-of-hospital cardiac arrest	the association between consecutive system-level initiatives and OHCA survival	Cardiology and metabolic disorders	Adults	Clinical study	Clinical registry	Descriptive (non-CER)	Clinical (benefit/safety)	2008	2017	10	16	18076
Kuang 2022	Association of neovascular age-related macular degeneration with migraine.	2022	Taiwan	National Health Insurance Research Database	Age-related macular degeneration (AMD)	Association of AMD with migraine	Others	Adults	Clinical study	Health insurance/claims	Comparative effectiveness study	Clinical (benefit/safety)	2010	2016	7	Unknown	101665
Hsieh 2020	Biologic Agents Reduce Cardiovascular Events in Rheumatoid Arthritis Not Responsive to Tumour Necrosis Factor Inhibitors: A National Cohort Study.	2020	Taiwan	National Health Insurance Research Database	Rheumatoid arthritis		Inflammatory and autoimmune disorders	Adults	Clinical study	Health insurance/claims	Descriptive (non-CER)	Clinical (benefit/safety)	2001	2015	5	Unknown	1584
Su 2021	Risk of diabetic macular oedema with sodium-glucose cotransporter-2 inhibitors in type 2 diabetes patients: A multi-institutional cohort study in Taiwan.	2021	Taiwan	Chang Gung Research Database (CGRD)	Diabetic macular oedema (DMO)	association between diabetic macular oedema and type 2 DM with sodium-glucose cotransporter-2 (SGLT2) inhibitors	Others	Adults	Clinical study	EMR/EHR	Comparative effectiveness study	Clinical (benefit/safety)	2016	2020	5	7	11053
Hsiao 2022	The impact of prenatal screening tests on prenatal diagnosis in Taiwan from 2006 to 2019: a regional cohort study.	2022	Taiwan	Taiwan Central Cytogenetic Registry of the Health Promotion Administration register center; National Birth Defect Registration and Notification system	Prenatal screening tests	Effects of prenatal screening tests on trisomy 21, 18, and 13 detection rates.	Others	Adults	Clinical study	Clinical registry	Descriptive (non-CER)	Clinical (benefit/safety)	2006	2019	14	Unknown	2775792
Chang 2022	Effect of dialyzer membranes on mortality in uremic patients undergoing long-term hemodialysis: A Nationwide population-based study using the Taiwan Dialysis Registry Data System 2005-2012.	2022	Taiwan	Taiwan Dialysis Registry Data System (TWRDS)	End-stage renal disease	Uremic patients undergoing long-term hemodialysis	Others	Adults	Clinical study	Clinical registry; Health insurance/claims	Comparative effectiveness study	Clinical (benefit/safety)	2005	2012	7	Unknown	73565
Shao 2022	Association between sodium glucose co-transporter 2 inhibitors and incident glaucoma in patients with type 2 diabetes: A multi-institutional cohort study in Taiwan.	2022	Taiwan	Chang Gung Research Database (CGRD)	Type 2 diabetes (T2D)	Association between SGLT2 inhibitors and glaucoma in patients with type 2 diabetes	Cardiology and metabolic disorders	Adults	Clinical study	EMR/EHR	Comparative effectiveness study	Clinical (benefit/safety)	2016	2021	5.25	Unknown	10992
Larpparisuth 2022	First Asian Kidney Donor Profile Index (KDPI) and Estimated Post-Transplant Survival (EPTS) models, with validation against US models in Thai population.	2022	Thailand	Thai Transplant Registry; Thai Red Cross Society	Kidney transplantation (KT)	Deceased donor kidney transplantations (DDKTs)	Others	Adults	Clinical study	Clinical registry	Comparative effectiveness study	Clinical (benefit/safety)	2001	2014	14	Unknown	2349
Kuo 2022	Association of anemia and iron parameters with mortality among prevalent peritoneal dialysis patients in Taiwan: the AIM-PD study.	2022	Taiwan	Taiwan Renal Registry Data System (TWRDS)	Anemia	Association of anemia and iron parameters with mortality	Others	Adults	Clinical study	Health insurance/claims	Descriptive (non-CER)	Clinical (benefit/safety)	2000	2008	9	Unknown	4356
Ou 2022	Effects of Chinese herbal medicine in patients with benign prostatic hyperplasia: A nationwide cohort study in Taiwan.	2022	Taiwan	National Health Insurance Research Database; Longitudinal Health Insurance Database (2000)	Benign prostatic hyperplasia		Others	Adults	Clinical study	Health insurance/claims	Comparative effectiveness study	Clinical (benefit/safety)	2000	2013	14	unknown	4142
Hsu 2022	Gout as a Risk Factor for Age-Related Macular Degeneration in Taiwanese Adults-A Population-Based Study in Taiwan.	2022	Taiwan	National Health Insurance Database	Age-related macular degeneration (AMD)	Gout as a Risk Factor for Age-Related Macular Degeneration	Others	Adults	Clinical study	Health insurance/claims	Comparative effectiveness study	Clinical (benefit/safety)	2006	2012	7	Unknown	99270
Ho 2022	Prevalence of developmental delay among children: A national study based on administrative database of the single-payer National Health Insurance System in Taiwan.	2022	Taiwan	National Health Insurance Database	Children with developmental delay	Prevalence of developmental delay among children	Others	Pediatric	Clinical study	Health insurance/claims	Descriptive (non-CER)	Clinical (benefit/safety)	2000	2015	16	unknown	Unknown
Liang 2022	Prescription patterns and dosages of antiepileptic drugs in prevalent patients with epilepsy in Taiwan: A nationwide retrospective cross-sectional study.	2022	Taiwan	National Health Insurance Research Database	Epilepsy	Prescription patterns and dosages of antiepileptic drugs	Others	Adults	Clinical study	Health insurance/claims	Descriptive (non-CER)	Clinical (benefit/safety)	2016	2016	1	unknown	118937
Lin 2022	The Differences of CPR duration between Shockable and Nonshockable Rhythms in Predicting the Benefit of Target Temperature Management.	2022	Taiwan	Taiwan network of targeted temperature ManagEment for CARDiacarrest (TIMECARD) registry	Sudden cardiac arrest		Cardiology and metabolic disorders	Adults	Clinical study	Clinical registry	Descriptive (non-CER)	Clinical (benefit/safety)	2014	2019	5.5	10	479
Lin 2022	Environmental Factors Associated with Severe Motorcycle Crash Injury in University Neighborhoods: A Multicenter Study in Taiwan.	2022	Taiwan	Hospital data from emergency department visits linked to Police Traffic Accident Dataset (PTAD)	Road traffic injuries	Environmental Factors Associated with Severe Motorcycle Crash Injury	Others	Adults	Clinical study	EMR/EHR	Descriptive (non-CER)	Clinical (benefit/safety)	2017	2017	1	5	4751
Tsai 2022	Trends of kidney transplantation from the 2020 annual report on kidney disease in Taiwan.	2022	Taiwan	National Health Insurance Research Database	Kidney transplantation	Renal transplantation (RTX) in patients with end-stage kidney disease (ESKD)	Others	Mixed	Clinical study	Health insurance/claims	Descriptive (non-CER)	Clinical (benefit/safety)	2010	2018	9	Unknown	2632
Wang 2022	Stem cell transplant for mantle cell lymphoma in Taiwan.	2022	Taiwan	Taiwan Bone Marrow Transplant Registry database	Mantle cell lymphoma (MCL)		Oncology	Adults	Clinical study	Clinical registry	Descriptive (non-CER)	Clinical (benefit/safety)	1999	2020	21	17	99
Liu 2022	Experiences with pulmonary endarterectomy for chronic thromboembolic pulmonary hypertension at multiple centers in Taiwan.	2022	Taiwan	Taiwan Cohort-Registry of CTEPH (TREC)	Chronic thromboembolic pulmonary hypertension		Cardiology and metabolic disorders	Adults	Clinical study	Clinical registry	Descriptive (non-CER)	Clinical (benefit/safety)	2005	2019	15	2	27
Kalra 2022	Assessment of Prevalence and Associated Risk Factors of NAFLD in People Living with Diabetes in India: A Retrospective, Multicenter, Electronic Medical Records Based Study.	2022	India	N/S	Nonalcoholic fatty liver disease	Nonalcoholic fatty liver disease in people living with diabetes	Cardiology and metabolic disorders	Adults	Clinical study	EMR/EHR	Descriptive (non-CER)	Clinical (benefit/safety)	Unknown	Unknown	Unknown	250	171996
Hou 2022	Effectiveness of induction regimens on survival outcome in acute myeloid leukemia patients: a real-world data from 2001 to 2015.	2022	Taiwan	National Health Insurance Research Database; Taiwan Cancer Registry; National Death Registry	Acute myeloid leukemia (AML)		Oncology	Adults	Clinical study	Clinical registry; Health insurance/claims	Comparative effectiveness study	Clinical (benefit/safety)	2001	2015	15	unknown	7763
Chen 2022	Does hepatectomy improve outcomes of breast cancer with liver metastasis? A nationwide analysis of real-world data in Taiwan.	2022	Taiwan	Taiwan National Health Insurance Research Database	Breast cancer	Breast cancer with liver metastasis	Oncology	Adults	Clinical study	Health insurance/claims	Comparative effectiveness study	Clinical (benefit/safety)	2000	2008	9	Unknown	1116
Nakharutai 2022	Impact of Residential Concentration of PM2.5 Analyzed as Time-Varying Covariate on the Survival Rate of Lung Cancer Patients: A 15-Year Hospital-Based Study in Upper Northern Thailand.	2022	Thailand	Chiang Mai Cancer Registry	Lung cancer	Air pollution and survival rate of lung cancer patients in upper northern Thailand	Oncology	Adults	Clinical study	Clinical registry	Descriptive (non-CER)	Clinical (benefit/safety)	2003	2020	18	Unknown	9820
Dejkhamron 2022	Young-onset diabetes patients in Thailand: Data from Thai Typeâ€‰1 Diabetes and Diabetes diagnosed Age before 30â€‰years Registry, Care and Network (T1DDAR CN).	2022	Thailand	Thai Type 1 Diabetes and Diabetes diagnosed Age before 30 years Registry, Care and Network (T1DDAR CN)	Diabetes mellitus	Young-onset diabetes	Cardiology and metabolic disorders	Mixed	Clinical study	EMR/EHR; Clinical registry	Descriptive (non-CER)	Clinical (benefit/safety)	2016	2017	1	31	2844
Kasturi 2022	Safety and Clinical Performance of Biodegradable Polymer-Coated Ultra-Thin Everolimus-Eluting Stents in "Real-World" Patients: A Multicenter Registry (PERFORM-EVER).	2022	India	PERFORMance of biodegradable polymer-coated ultra-thin EVERolimus-eluting stents (PERFORM EVER) - observational, multicenter, single-arm, and investigator-initiated retrospective registry	Coronary artery disease	Drug-eluting stents (DES) in the management of coronary artery disease (CAD).	Cardiology and metabolic disorders	Adults	Clinical study	Clinical registry	Descriptive (non-CER)	Clinical (benefit/safety)	2015	2016	1.25	4	594
Chao 2018	Evolving Changes of the Use of Oral Anticoagulants and Outcomes in Patients With Newly Diagnosed Atrial Fibrillation in Taiwan.	2018	Taiwan	Taiwan National Health Insurance Research Database	Atrial fibrillation	Newly diagnosed	Cardiology and metabolic disorders	Adults	Clinical study	Health insurance/claims	Comparative effectiveness study	Clinical (benefit/safety)	2008	2015	7	Unknown	181214
Hu 2017	Comparison of CHA(2)DS(2)-VASc, CHADS(2) and HATCH scores for the prediction of new-onset atrial fibrillation in cancer patients: A nationwide cohort study of 760,339 study participants with competing risk analysis.	2017	Taiwan	Registry for Catastrophic Illness Patient Database (RCIPD)	Cancer	New-onset atrial fibrillation in cancer patients	Oncology	Adults	Clinical study	Clinical registry	Descriptive (non-CER)	Clinical (benefit/safety)	2000	2011	12	Unknown	760339
Lu 2022	Adjuvant therapy with traditional Chinese medicine and long-term mortality in patients with stroke: A nationwide population-based cohort study in Taiwan.	2022	Taiwan	Claims data from the National Health Insurance (NHI) program; National Registry of Deaths	Stroke	Adjuvant therapy with traditional Chinese medicine in patients with stroke	Others	Adults	Clinical study	EMR/EHR; Health insurance/claims	Comparative effectiveness study	Clinical (benefit/safety)	2006	2014	9	Unknown	321157
Lin 2022	Cost-effectiveness evaluation of mammography screening program in Taiwan: Adjusting different distributions of age and calendar year for real world data.	2022	Taiwan	National Health Insurance Database; Mammography Screening database; Cancer Registry; National Mortality database	Breast cancer	Cost-effectiveness evaluation of mammography screening program	Oncology	Mixed	Clinical study	Clinical registry; Health insurance/claims	Comparative effectiveness study	Clinical (benefit/safety); Cost	2002	2017	16	unknown	123221
Tyagi 2022	LV Prasad Eye Institute EyeSmart electronic medical record-based analytics of big data: LEAD-Uveitis Report 1: Demographics and clinical features of uveitis in a multi-tier hospital based network in Southern India.	2022	India	Eye Smart EMR	Uveitis		Inflammatory and autoimmune disorders	Mixed	Clinical study	EMR/EHR	Descriptive (non-CER)	Clinical (benefit/safety)	2012	2018	6.5	18	19352
Huang 2022	Analysis of Anticoagulation Therapy and Anticoagulation-Related Outcomes Among Asian Patients After Mechanical Valve Replacement.	2022	Taiwan	Chang Gung Research Database (CGRD)	Valvular heart disease	Anticoagulation in patients after mechanical Valve Replacement due to valvular heart disease	Cardiology and metabolic disorders	Adults	Clinical study	EMR/EHR	Descriptive (non-CER)	Clinical (benefit/safety)	2001	2018	18	7	900
Kuo 2018	Usefulness of the CHA(2)DS(2)-VASc Score to Predict the Risk of Sudden Cardiac Death and Ventricular Arrhythmias in Patients With Atrial Fibrillation.	2018	Taiwan	National Health Insurance Research Database	Atrial fibrillation	CHA2DS2-VASc Score predict risk of sudden cardiac death and ventricular arrhythmias in atrial fibrillation	Cardiology and metabolic disorders	Adults	Clinical study	Health insurance/claims	Descriptive (non-CER)	Clinical (benefit/safety)	2000	2011	12	Unknown	288181
Tsai 2022	Investigating the effectiveness of adjuvant therapy for patients with hormone receptor-positive ductal carcinoma in situ.	2022	Taiwan	National Health Insurance (NHI) database; Taiwan Cancer Registry (TCR); Breast Cancer Screening Database	Hormone receptor-positive ductal carcinoma in situ (DCIS)		Oncology	Adults	Clinical study	Clinical registry; Health insurance/claims	Comparative effectiveness study	Clinical (benefit/safety)	2011	2017	7	unknown	1836
Lo 2022	Ledipasvir/sofosbuvir for HCV genotype 1, 2, 4-6 infection: Real-world evidence from a nationwide registry in Taiwan.	2022	Taiwan	Taiwan Association for the Study of the Liver HCV Registry (TACR)	Hepatitis C		Infectious diseases and vaccines	Adults	Clinical study	Clinical registry	Descriptive (non-CER)	Clinical (benefit/safety)	2017	2020	3.83	48	5644
Chen 2022	Detecting Suspected Prescribing Cascades by Prescription Sequence Symmetry Analysis of Nationwide Real-World Data.	2022	Taiwan	National Health Insurance Research Database	Prescribing Cascades	Focus on cardiovascular medications	Others	Adults	Clinical study	Health insurance/claims	Descriptive (non-CER)	Clinical (benefit/safety)	2014	2016	3	unknown	1323625
Wang 2022	Potential or contraindicated drug-drug interactions with antiretroviral therapy in real-world settings in Taiwan.	2022	Taiwan	Health and Welfare Database	Human immunodeficiency virus (HIV) infection	Drug-drug interactions with antiretroviral therapy	Infectious diseases and vaccines	Adults	Clinical study	Health insurance/claims	Descriptive (non-CER)	Clinical (benefit/safety)	2016	2016	1	Unknown	25863
Jong 2019	Metformin was associated with lower all-cause mortality in type 2 diabetes with acute coronary syndrome: A Nationwide registry with propensity score-matched analysis.	2019	Taiwan	Acute Coronary Syndrome-Diabetes Mellitus (ACS-DM) Registry of the Taiwan Society of Cardiology (TSOC)	Diabetes mellitus	Type 2diabetes with acute coronary syndrome	Cardiology and metabolic disorders	Adults	Clinical study	Clinical registry	Comparative effectiveness study	Clinical (benefit/safety)	2013	2017	3.25	27	1793
Liu 2022	Association Between Young-Onset Dementia and Risk of Hospitalization for Motor Vehicle Crash Injury in Taiwan.	2022	Taiwan	Taiwanâ€™s Police-Reported Traffic Accident Registry (PTAR); National Health Insurance Research Database (NHIRD	Dementia	Association between young-onset dementia and the risk of Motor Vehicle Crash Injury	Others	Adults	Clinical study	Clinical registry; Health insurance/claims	Comparative effectiveness study	Clinical (benefit/safety)	2003	2015	13	Unknown	78688
Wen 2022	Duration of varenicline prescription and efficacy of smoking cessation treatment: an observational study in Taiwan.	2022	Taiwan	Virtual private network (VPN) datasets of smoking cessation clinics by Health Promotion Administration; National Health Insurance (NHI) Administration	Smoking	Varenicline prescription and efficacy on smoking cessation	Others	Adults	Clinical study	EMR/EHR; Health insurance/claims	Comparative effectiveness study	Clinical (benefit/safety)	2012	2016	4.58	Unknown	5106
Sansanayudh 2022	Patient Characteristics, Procedural Details, and Outcomes of Contemporary Percutaneous Coronary Intervention in Real-World Practice: Insights from Nationwide Thai PCI Registry.	2022	Thailand	Cardiac Intervention Association of Tailand (CIAT)	Percutaneous coronary intervention (PCI)		Cardiology and metabolic disorders	Adults	Clinical study	Clinical registry	Descriptive (non-CER)	Clinical (benefit/safety)	2018	2019	1.25	39	22741
Wudhikarn 2020	Event-free survival at 12 months is a strong surrogate endpoint for stage 1 diffuse large B cell lymphoma: a report from Nation Wide Registry Thai Lymphoma Study Group.	2020	Thailand	Thai Lymphoma Study Group (TLSG) Registry	Diffuse large B cell lymphoma		Oncology	Mixed	Clinical study	Clinical registry	Descriptive (non-CER)	Clinical (benefit/safety)	2007	2014	8	9	282
Li 2018	Comparison of intensity-modulated radiotherapy vs 3-dimensional conformal radiotherapy for patients with non-metastatic esophageal squamous cell carcinoma receiving definitive concurrent chemoradiotherapy: A population-based propensity-score-matched analy	2018	Taiwan	National Health Insurance Research Database	Hip fractures		Others	Adults	Clinical study	Health insurance/claims	Comparative effectiveness study	Clinical (benefit/safety)	2005	2012	8	Unknown	3585
Testa 2018	Merging the properties of a sirolimus coated balloon with those of a bioresorbable polymer sirolimus eluting stent to address the "diabetes issue". Results from the En-Abl multicenter registry.	2018	India	Envision en-ABL-e registry	Percutaneous coronary intervention; diabetes mellitus	Patients undergoing stent implantation	Cardiology and metabolic disorders	Adults	Clinical study	Clinical registry	Descriptive (non-CER)	Clinical (benefit/safety)	2012	2016	4.75	31	1853
Lin 2022	Treatment patterns of long-dose-interval medication for persistent management of osteoporosis in Taiwan.	2022	Taiwan	Taiwanâ€™s National Health Insurance (NHI) claims database; National Death Registry	Osteoporosis		Others	Adults	Clinical study	Clinical registry; Health insurance/claims	Descriptive (non-CER)	Clinical (benefit/safety)	2013	2017	5	unknown	101928
Mahajan 2017	Gender differences in the management of acute coronary syndrome patients: One year results from HPIAR (HP-India ACS Registry).	2017	India	HP-India ACS Registry	Acute coronary syndrome	Gender differences in the management of acute coronary syndrome	Cardiology and metabolic disorders	Adults	Clinical study	Clinical registry	Descriptive (non-CER)	Clinical (benefit/safety)	2015	2016	1	35	2118
Pattanakuhar 2019	Is admission to an SCI specialized rehabilitation facility associated with better functional outcomes? Analysis of data from the Thai Spinal Cord Injury Registry.	2019	Thailand	Thai Spinal Cord Injury Registry	Spinal cord injury		Others	Adults	Clinical study	Clinical registry	Descriptive (non-CER)	Clinical (benefit/safety)	Unknown	Unknown	Unknown	4	234
Lin 2019	Increased Risk of Peripheral Arterial Disease in Patients With Abdominal Aortic Aneurysm: A Retrospective Cohort Study (Version 5).	2019	Taiwan	National Health Insurance Research Database	Abdominal aortic aneurysm	Peripheral Arterial Disease in Patients With Abdominal Aortic Aneurysm	Cardiology and metabolic disorders	Adults	Clinical study	Health insurance/claims	Comparative effectiveness study	Clinical (benefit/safety)	2000	2008	9	Unknown	13180
Lee 2022	Relationship between Obstructive Sleep Apnea and Central Serous Chorioretinopathy: A Health Insurance Database Study.	2022	Taiwan	National Health Insurance Research Database	Obstructive sleep apnea (OSA)	Association between obstructive sleep apnea (OSA) and central serous chorioretinopathy (CSCR)	Others	Adults	Clinical study	Health insurance/claims	Comparative effectiveness study	Clinical (benefit/safety)	1996	2013	18	Unknown	26168
Yeh 2017	Lipid lowering therapy in patients with atherosclerotic cardiovascular diseases: Which matters in the real world? Statin intensity or low-density lipoprotein cholesterol level? â€’ Data from a multicenter registry cohort study in Taiwan.	2017	Taiwan	Taiwan Secondary Prevention for patients with AtheRosCLErotic disease (T-SPARCLE) registry	Atherosclerotic cardiovascular diseases (ASCVD)	Lipid lowering therapy in patients with atherosclerotic cardiovascular diseases	Cardiology and metabolic disorders	Adults	Clinical study	Clinical registry	Comparative effectiveness study	Clinical (benefit/safety)	2010	2015	5.25	14	4099
Chien 2022	Clinical characteristics and outcomes of mixed virus or bacterial infection in children with laboratory-confirmed influenza infection.	2022	Taiwan	Chang Gung Research Database	Influenza		Infectious diseases and vaccines	Pediatric	Clinical study	EMR/EHR	Descriptive (non-CER)	Clinical (benefit/safety)	2010	2016	7	2	6193
Lin 2019	Percutaneous coronary intervention in patients hospitalized for non-ST-elevation myocardial infarction and the risk of postdischarge ischemic stroke at 6-month, 1-year, and 3-year follow-ups.	2019	Taiwan	National Health Insurance Research Database	Non-ST-elevation myocardial infarction (NSTEMI)		Cardiology and metabolic disorders	Adults	Clinical study	Health insurance/claims	Comparative effectiveness study	Clinical (benefit/safety)	2001	2013	14	Unknown	12158
Chiou 2022	Potentially preventable hospital readmissions after patients' first stroke in Taiwan.	2022	Taiwan	Taiwan National Health Insurance (LHID2005: Longitudinal Health Insurance Database 2005)	Stroke		Others	Adults	Clinical study	Health insurance/claims	Descriptive (non-CER)	Clinical (benefit/safety)	2010	2018	9	Unknown	41921
Shen 2019	The risk of bone fracture after long-term risperidone exposure is not increased compared to other atypical antipsychotics: A retrospective cohort study.	2019	Taiwan	National Health Insurance Research Database; Registry of Catastrophic Illness	Bone fracture	Risk of bone fracture after long-term risperidone exposure	Others	Adults	Clinical study	Clinical registry; Health insurance/claims	Comparative effectiveness study	Clinical (benefit/safety)	2000	2012	12.08	Unknown	340948
Huang 2020	Extrahepatic Malignancy Among Patients With Chronic Hepatitis C After Antiviral Therapy: A Real-World Nationwide Study on Taiwanese Chronic Hepatitis C Cohort (T-COACH).	2020	Taiwan	Study on Taiwanese Chronic Hepatitis C Cohort (T-COACH); Registry for Catastrophic Illness; Taiwan Cancer Registry	Hepatitis C virus infection	HCV infection associated with nonhepatocellular carcinoma malignancies	Infectious diseases and vaccines	Adults	Clinical study	Clinical registry; Health insurance/claims	Comparative effectiveness study	Clinical (benefit/safety)	2001	2014	15	23	10714
Huang 2022	The epidemiology, treatment patterns, healthcare utilizations and costs of Acute Myeloid Leukaemia (AML) in Taiwan.	2022	Taiwan	Taiwan Cancer Registry Database (TCRD); Taiwan National Health Research Database (NHIRD); National Death Registry (NDR)	Acute Myeloid Leukaemia (AML)		Oncology	Adults	Clinical study	Clinical registry; Health insurance/claims	Descriptive (non-CER)	Clinical (benefit/safety); Cost	2006	2015	10	Unknown	7403
Lin 2018	Tamoxifen usage correlates with increased risk of Parkinson's disease in older women with breast cancer: a case-control study in Taiwan.	2018	Taiwan	Database of the Taiwan National Health Insurance Program	Parkinson's disease	Association between tamoxifen usage and risk of Parkinsonâ€™s disease in women with breast cancer	Others	Adults	Clinical study	Health insurance/claims	Comparative effectiveness study	Clinical (benefit/safety)	2000	2011	12	Unknown	1346
Srinonprasert 2018	Vitamin D insufficiency predicts mortality among older men, but not women: A nationwide retrospective cohort from Thailand.	2018	Thailand	Thai 4th National Health Examination Survey; National Civil Registration; Vital Statistics System	Vitamin D insufficiency	mortality	Others	Adults	Clinical study	Clinical registry	Descriptive (non-CER)	Clinical (benefit/safety)	2008	2015	6.83	unknown	1268
Lai 2022	Iatrogenic Vocal Fold Paralysis: A Population-Based Cohort Study in Taiwan.	2022	Taiwan	National Health Insurance Research Database	Iatrogenic vocal fold paralysis	Epidemiology of iatrogenic unilateral and bilateral vocal fold paralysis	Others	Adults	Clinical study	Health insurance/claims	Comparative effectiveness study	Clinical (benefit/safety)	2007	2013	7	Unknown	170707
Iqbal 2019	A positive legacy of trauma? A study on the impact of natural disasters on medical utilization.	2019	Taiwan	Household Registration Database; National Health Insurance Database; National Registration of Deaths	Bereavement	Medical utilization of bereaving and non-bereaving survivors	Others	Mixed	Clinical study	Health insurance/claims	Comparative effectiveness study	Clinical (benefit/safety)	1999	2009	11	Unknown	49834
Huang 2019	Relationship Between Statin Use and Outcomes in Patients Having Cardiac Arrest (from a Nationwide Cohort Study in Taiwan).	2019	Taiwan	National Health Insurance Research Database	Cardiac arrest	Effects of statin use before cardiac arrest on outcomes in cardiac arrest	Cardiology and metabolic disorders	Adults	Clinical study	Health insurance/claims	Comparative effectiveness study	Clinical (benefit/safety)	2004	2011	8	Unknown	142131
Narongroeknawin 2018	Drug survival and reasons for discontinuation of the first biological disease modifying antirheumatic drugs in Thai patients with rheumatoid arthritis: Analysis from the Thai Rheumatic Disease Prior Authorization registry.	2018	Thailand	Thai Rheumatic Disease Prior Authorization (RDPA) registry	Rheumatoid arthritis		Inflammatory and autoimmune disorders	Adults	Clinical study	Clinical registry	Descriptive (non-CER)	Clinical (benefit/safety)	2009	2014	4.92	Unknown	256
Haripriya 2019	Endophthalmitis reduction with intracameral moxifloxacin in eyes with and without surgical complications: Results from 2 million consecutive cataract surgeries.	2019	India	N/S	Endophthalmitis		Inflammatory and autoimmune disorders	Mixed	Clinical study	EMR/EHR; Clinical registry	Descriptive (non-CER)	Clinical (benefit/safety)	2011	2018	8	10	2062643
Hou 2022	A population-based cohort study of the epidemiology of light-chain amyloidosis in Taiwan.	2022	Taiwan	National Health Insurance Research Database (NHIRD); Death Registry	Light-chain amyloidosis		Inflammatory and autoimmune disorders	Mixed	Clinical study	Clinical registry; Health insurance/claims	Descriptive (non-CER)	Clinical (benefit/safety)	2016	2019	4	Unknown	841
Wen 2017	Pre-stroke physical activity is associated with fewer post-stroke complications, lower mortality and a better long-term outcome.	2017	Taiwan	Taiwan Stroke Registry (TSR)	Stroke	Pre-stroke physical activity and post-stroke outcomes	Others	Adults	Clinical study	Clinical registry	Comparative effectiveness study	Clinical (benefit/safety)	2006	2009	4	39	39835
Sarang 2021	Associations of On-arrival Vital Signs with 24-hour In-hospital Mortality in Adult Trauma Patients Admitted to Four Public University Hospitals in Urban India: A Prospective Multi-Centre Cohort Study.	2021	India	Australia-India Trauma Systems Collaboration (AITSC) registry	Trauma	In-hospital mortality in adult trauma patients	Others	Adults	Clinical study	EMR/EHR	Descriptive (non-CER)	Clinical (benefit/safety)	2016	2018	1.92	4	7497
Shao 2019	Comparative risk evaluation for cardiovascular events associated with dapagliflozin vs. empagliflozin in real-world type 2 diabetes patients: a multi-institutional cohort study.	2019	Taiwan	Chang Gung Research Database	Type 2 diabetes	cardiovascular event risk in type 2 diabetes patients	Cardiology and metabolic disorders	Adults	Clinical study	EMR/EHR	Comparative effectiveness study	Clinical (benefit/safety)	2016	2017	1	7	12681
Chiowchanwisawakit 2019	Effectiveness and Drug Survival of Anti-Tumor Necrosis Factor Î± Therapies in Patients With Spondyloarthritis: Analysis From the Thai Rheumatic Disease Prior Authorization Registry.	2019	Thailand	Thai Rheumatic Disease Prior Authorization (RDPA) registry	Spondyloarthritis		Inflammatory and autoimmune disorders	Adults	Clinical study	Clinical registry	Comparative effectiveness study	Clinical (benefit/safety)	2009	2014	4.92	Unknown	142
Lee 2017	Adult sepsis - A nationwide study of trends and outcomes in a population of 23 million people.	2017	Taiwan	National Health Insurance claims database of Taiwan	Sepsis		Inflammatory and autoimmune disorders	Adults	Clinical study	Health insurance/claims	Descriptive (non-CER)	Clinical (benefit/safety)	2002	2012	11	Unknown	1259578
Zhang 2020	Effect of pathologic stages on postmastectomy radiation therapy in breast cancer receiving neoadjuvant chemotherapy and total mastectomy: A Cancer Database Analysis.	2020	Taiwan	Taiwan Cancer Registry database (TCRD)	Breast cancer	Postmastectomy radiation therapy in breast cancer	Oncology	Adults	Clinical study	Clinical registry	Comparative effectiveness study	Clinical (benefit/safety)	2007	2016	9	Unknown	4236
Yang 2019	Comparing the Effect of Folic Acid and Pentoxifylline on Delaying Dialysis Initiation in Patients with Advanced Chronic Kidney Disease.	2019	Taiwan	National Health Insurance Research Database; Registry for Catastrophic Illness	Chronic kidney disease (CKD)	Comparing the effect of folic acid and pentoxifylline on delaying dialysis initiation in advanced chronic kidney disease	Others	Adults	Clinical study	Clinical registry; Health insurance/claims	Comparative effectiveness study	Clinical (benefit/safety)	2005	2010	6	Unknown	10954
Chen 2017	The impact of different surgical procedures on hypoparathyroidism after thyroidectomy: A population-based study.	2017	Taiwan	Bureau of National Health Insurance (BNHI) research database	Hypoparathyroidism	Hypoparathyroidism after thyroidectomy	Cardiology and metabolic disorders	Adults	Clinical study	Health insurance/claims	Comparative effectiveness study	Clinical (benefit/safety)	1998	2010	13	Unknown	9316
Global Burden of Disease Study 1990-2016	The burden of cancers and their variations across the states of India: the Global Burden of Disease Study 1990-2016.	2018	India	India State-Level Disease Burden Initiative, Nationwide Sample Registration System	Cancer	28 types of cancer studied	Oncology	Mixed	Clinical study	Clinical registry	Descriptive (non-CER)	Clinical (benefit/safety)	1990	2016	26	42	1069000
Hsieh 2018	Characteristics and outcomes of ischemic stroke in patients with known atrial fibrillation or atrial fibrillation diagnosed after stroke.	2018	Taiwan	Longitudinal Health Insurance Database 2000 (LHID2000) a subset of the National Health Insurance Research Database	Atrial fibrillation	Ischemic stroke in patients with atrial fibrillation or atrial fibrillation diagnosed after stroke	Cardiology and metabolic disorders	Adults	Clinical study	Health insurance/claims	Descriptive (non-CER)	Clinical (benefit/safety)	2000	2012	13	Unknown	1161
Lin 2018	Change in 1-year hospitalization of overall and older patients with major depressive disorder after second-generation antipsychotics augmentation treatment.	2018	Taiwan	National Health Insurance Research Database	Major depressive disorder (MDD)		Others	Mixed	Clinical study	Health insurance/claims	Descriptive (non-CER)	Clinical (benefit/safety)	1996	2013	18	Unknown	2602
Chao 2018	Age modifies the risk factor profiles for acute kidney injury among recently diagnosed type 2 diabetic patients: a population-based study.	2018	Taiwan	National Health Insurance Research Database	Type 2 diabetes	Acute kidney injury among recently diagnosed type 2 diabetic patients	Cardiology and metabolic disorders	Adults	Clinical study	Health insurance/claims	Comparative effectiveness study	Clinical (benefit/safety)	2007	2013	7	Unknown	930709
Ma 2018	Risk of acute coronary syndrome after parathyroidectomy in patients with end-stage renal disease: A population-based cohort study in Taiwan.	2018	Taiwan	National Health Insurance Research Database	Acute coronary syndrome	Risk of acute coronary syndrome (ACS) in patients with End-stage renal disease (ESRD) who received parathyroidectomy (PTX)	Cardiology and metabolic disorders	Adults	Clinical study	Health insurance/claims	Comparative effectiveness study	Clinical (benefit/safety)	2000	2008	9	Unknown	5235
Tsao 2018	Risk of gastric cancer following percutaneous endoscopic gastrostomy: A nationwide population-based cohort study.	2018	Taiwan	National Health Insurance Research Database	Gastric cancer	Risk of gastric cancer following percutaneous endoscopic gastrostomy (PEG)	Oncology	Adults	Clinical study	Health insurance/claims	Comparative effectiveness study	Clinical (benefit/safety)	1997	2010	14	Unknown	10515
Cheng 2018	Epidemiology of Breakthrough Varicella after the Implementation of a Universal Varicella Vaccination Program in Taiwan, 2004-2014.	2018	Taiwan	National vaccination registry system (National Immunization Information System); National Health Insurance Database	Varicella	Breakthrough varicella after the implementation of a universal varicella vaccination program	Infectious diseases and vaccines	Pediatric	Clinical study	Clinical registry; Health insurance/claims	Comparative effectiveness study	Clinical (benefit/safety)	2004	2014	11	Unknown	932874
Wang 2019	Long-term renal outcomes in patients with traumatic renal injury after nephrectomy: A nationwide cohort study.	2019	Taiwan	National Health Insurance Research Database	Traumatic renal injury (TRI)	Traumatic renal injury after nephrectomy	Others	Mixed	Clinical study	Health insurance/claims	Comparative effectiveness study	Clinical (benefit/safety)	1999	2013	15	Unknown	16320
Yang 2017	Total Bilirubin in Prognosis for Mortality in End-Stage Renal Disease Patients on Peritoneal Dialysis Therapy.	2017	Taiwan	Taiwan Renal Registry Data System	End-Stage Renal Disease	Total bilirubin in prognosis for mortality in end-stage renal disease patients on peritoneal dialysis	Others	Adults	Clinical study	Clinical registry	Comparative effectiveness study	Clinical (benefit/safety)	2005	2012	8	unknown	3704
Wu 2018	Risk of Urinary Tract Carcinoma among Subjects with Bladder Pain Syndrome/Interstitial Cystitis: A Nationwide Population-Based Study.	2018	Taiwan	National Health Insurance Research Database; Longitudinal Health Insurance Database 2000 (LHID2000), a data subset of the National Health Insurance Research Database	Bladder pain syndrome/interstitial cystitis (BPS/IC)	Urinary Tract Carcinoma among Subjects with Bladder Pain Syndrome/Interstitial Cystitis	Inflammatory and autoimmune disorders	Adults	Clinical study	Health insurance/claims	Comparative effectiveness study	Clinical (benefit/safety)	2002	2008	7	Unknown	40768
Hu 2018	Increased risk of atrial fibrillation in patients with benign prostatic hyperplasia: A population-based cohort study.	2018	Taiwan	Longitudinal Health Insurance Database 2000 (LHID2000) from the Taiwan National Health Insurance (NHI) program	Atrial fibrillation	Atrial fibrillation in patients with benign prostatic hyperplasia	Cardiology and metabolic disorders	Adults	Clinical study	Health insurance/claims	Comparative effectiveness study	Clinical (benefit/safety)	2000	2011	12	Unknown	31340
Lai 2017	Association between obesity and risk of chronic kidney disease: A nationwide Cohort study in Taiwan.	2017	Taiwan	National Health Interview Survey (NHIS) 2001, 2005, and 2009; National Health Insurance (NHI) claims data; National Register of Deaths Database	Obesity	Obesity and risk of chronic kidney disease	Others	Adults	Clinical study	Health insurance/claims	Comparative effectiveness study	Clinical (benefit/safety)	2000	2013	14	Unknown	45012
Lai 2018	Different impacts of dementia on two-year mortality after osteosynthesis and hemiarthroplasty in treating geriatric hip fractures.	2018	Taiwan	National Health Insurance Research Database	Dementia	Impact of dementia on mortality after treating hip fractures	Others	Adults	Clinical study	Health insurance/claims	Comparative effectiveness study	Clinical (benefit/safety)	2000	2011	12	Unknown	153623
Lai 2021	Mortality of major cardiovascular emergencies among patients admitted to hospitals on weekends as compared with weekdays in Taiwan.	2021	Taiwan	NHI claims database; Taiwan National Death Registry	Major cardiovascular emergencies		Cardiology and metabolic disorders	Adults	Clinical study	Clinical registry; Health insurance/claims	Comparative effectiveness study	Clinical (benefit/safety)	2005	2015	11	Unknown	9529049
Tang 2019	Increased Risk of Cutaneous Squamous Cell Carcinoma in Organ Transplant Recipients and Patients on Chronic Dialysis: A Cancer Registry-based Study in Taiwan.	2019	Taiwan	Taiwan Cancer Registry; National Health Insurance Research Database	Cutaneous Squamous Cell Carcinoma	Cutaneous Squamous Cell Carcinoma in Organ Transplant Recipients and Patients on Chronic Dialysis	Oncology	Adults	Clinical study	Clinical registry; Health insurance/claims	Comparative effectiveness study	Clinical (benefit/safety)	2001	2014	15	Unknown	23644
Naik 2018	Cardiac resynchronization therapy is associated with improvement in clinical outcomes in Indian heart failure patients: Results of a large, long-term observational study.	2018	India	South Asian Systolic Heart Failure Registry (SASHFR)	Heart failure	Heart failure and cardiac resynchronization therapy	Cardiology and metabolic disorders	Adults	Clinical study	Clinical registry	Comparative effectiveness study	Clinical (benefit/safety)	2008	2015	7.25	12	471
Arulrhaj 2021	Effectiveness of Nimesulide in Acute Fever Management in Adults: Retrospective Electronic Medical Records Database Study Outcome in Outpatient Department.	2021	India	N/S	Acute fever	Patients treated with nimesulide	Inflammatory and autoimmune disorders	Adults	Clinical study	EMR/EHR	Descriptive (non-CER)	Clinical (benefit/safety)	2016	2020	4	3	302
Huang 2018	Effect of statin therapy on the prevention of new-onset acute coronary syndrome in patients with rheumatoid arthritis.	2018	Taiwan	Registry for Catastrophic Illness from the National Health Research Institute (NHRI)	Rheumatoid arthritis (RA)	New-onset acute coronary syndrome (ACS) in patients with rheumatoid arthritis (RA)	Inflammatory and autoimmune disorders	Adults	Clinical study	Clinical registry	Comparative effectiveness study	Clinical (benefit/safety)	1995	2013	19	Unknown	49227
Tseng 2020	Prognostic Impact of Diabetes Mellitus on Overall Survival in a Nationwide Population-Based Cohort of Patients With Pancreatic Cancer.	2020	Taiwan	Registry for Catastrophic Illness Patient Database (RCIPD), a subset of the National Health Insurance Research Database (NHIRD)	Pancreatic cancer	Impact of diabetes mellitus on overall survival in patients with pancreatic cancer	Oncology	Adults	Clinical study	Health insurance/claims	Comparative effectiveness study	Clinical (benefit/safety)	1998	2012	15	Unknown	9432
Chitapanarux 2019	Stage-Specific Survival Rate of Breast Cancer Patients in Northern Thailand in Accordance with Two Different Staging Systems.	2019	Thailand	Chiang Mai Cancer Registry	Breast cancer		Oncology	Adults	Clinical study	Clinical registry	Descriptive (non-CER)	Clinical (benefit/safety)	2006	2015	10	Unknown	3962
Kim 2017	Diurnal variation in outcomes after out-of-hospital cardiac arrest in Asian communities: The Pan-Asian Resuscitation Outcomes Study.	2017	Taiwan; One/more non-target countries	Pan-Asian Resuscitation Outcomes Study (PAROS) registry	Out-of-hospital cardiac arrest (OHCA)		Cardiology and metabolic disorders	Adults	Clinical study	Clinical registry	Descriptive (non-CER)	Clinical (benefit/safety)	2009	2012	14	Unknown	36706
Das 2022	Epidemic keratoconjunctivitis in India: electronic medical records-driven big data analytics report IV.	2022	India	EyeSmart EMR	Epidemic keratoconjunctivitis		Infectious diseases and vaccines	Mixed	Clinical study	EMR/EHR	Descriptive (non-CER)	Clinical (benefit/safety)	2010	2020	9.58	200	2408819
Krittayaphong 2018	Risk profiles and pattern of antithrombotic use in patients with non-valvular atrial fibrillation in Thailand: a multicenter study.	2018	Thailand	A nationwide multicenter registry of patients with NVAF	Non-valvular atrial fibrillation (NVAF)		Cardiology and metabolic disorders	Adults	Clinical study	Clinical registry	Descriptive (non-CER)	Clinical (benefit/safety)	2014	2017	4	24	3218
Qureshi 2019	One-Year Risk of Recurrent Stroke and Death Associated with Vertebrobasilar Artery Stenosis and Occlusion in a Cohort of 10,515 Patients.	2019	Taiwan	Taiwan Stroke Registry (TSR)	Vertebrobasilar Artery Stenosis and Occlusion	Risk of Recurrent Stroke and Death Associated with Vertebrobasilar Artery Stenosis and Occlusion	Cardiology and metabolic disorders	Adults	Clinical study	Clinical registry	Descriptive (non-CER)	Clinical (benefit/safety)	2006	2016	10.08	Unknown	10515
Fang 2018	Excess mortality in children born to opioid-addicted parents: A national register study in Taiwan.	2018	Taiwan	Birth registration system (BRS); Birth notification system (BNS); death registration system; National Health Insurance Database; national Methadone Maintenance Treatment (MMT) program	Excess mortality in children born to opioid-addicted parents	Excess mortality and predictors of premature death in the offspring of opioid-addicted parents	Others	Pediatric	Clinical study	EMR/EHR; Clinical registry; Health insurance/claims	Comparative effectiveness study	Clinical (benefit/safety)	2004	2013	10	Unknown	3210
Das 2019	The Incidence of Lacrimal Drainage Disorders Across a Tertiary Eye Care Network: Customization of an Indigenously Developed Electronic Medical Record System-eyeSmart.	2019	India	EyeSmart EMR	Lacrimal drainage disorders		Others	Mixed	Clinical study	EMR/EHR	Descriptive (non-CER)	Clinical (benefit/safety)	2013	2017	5	Unknown	20102
Chen 2019	Predictors of subsequent myocardial infarction, stroke, and death in stable post-myocardial infarction patients: A nationwide cohort study.	2019	Taiwan	National Health Insurance Research Database	post-myocardial infarction	composite cardiovascular events rate in three year follow-up in the post-myocardial infarction: recurrent myocardial infarction, stroke, and death	Cardiology and metabolic disorders	Mixed	Clinical study	Health insurance/claims	Descriptive (non-CER)	Clinical (benefit/safety)	2008	2013	5	Unknown	11183
Bhushan 2019	Global Versus Indian Perspective of Pioglitazone-induced Adverse Drug Reactions Including Bladder Cancer: A Comparative Retrospective Pharmacovigilance Analysis.	2019	India; One/more non-target countries	VigiLyze/VigiBase	Adverse drug reactions	Pioglitazone-induced adverse drug reactions including bladder cancer	Others	Mixed	Clinical study	Clinical registry	Descriptive (non-CER)	Clinical (benefit/safety)	1967	2018	51	Unknown	19904
Yu 2021	Impact of the COVID-19 pandemic on emergency medical service response to out-of-hospital cardiac arrests in Taiwan: a retrospective observational study.	2021	Taiwan	Taichung OHCA registry	Out-of-hospital cardiac arrests (OHCA)	Impact of COVID-19 on emergency medical service response to OHCA	Cardiology and metabolic disorders	Adults	Clinical study	Clinical registry	Comparative effectiveness study	Clinical (benefit/safety)	2019	2020	Unknown	Unknown	1192
Lu 2017	Higher risk of incident ankylosing spondylitis in patients with uveitis: a secondary cohort analysis of a nationwide, population-based health claims database.	2017	Taiwan	Longitudinal Health Insurance Database 2000 (LHID 2000) of the National Health Insurance Research Database	Ankylosing spondylitis	Higher risk of incident ankylosing spondylitis in patients with uveitis	Inflammatory and autoimmune disorders	Adults	Clinical study	Health insurance/claims	Comparative effectiveness study	Clinical (benefit/safety)	2000	2012	13	Unknown	39822
Wang 2019	Safety and Effectiveness of Non-Vitamin K Antagonist Oral Anticoagulants for Stroke Prevention in Patients With Atrial Fibrillation and Anemia: A Retrospective Cohort Study.	2019	Taiwan	Chang Gung Research Database	Atrial fibrillation and anemia		Cardiology and metabolic disorders	Adults	Clinical study	EMR/EHR	Comparative effectiveness study	Clinical (benefit/safety)	2010	2017	8	7	8356
KumarKVSH 2018	Incidence of essential hypertension in young adult males followed for over two decades.	2018	India	N/S	Hypertension	Hypertension in young adult males	Cardiology and metabolic disorders	Mixed	Clinical study	EMR/EHR	Descriptive (non-CER)	Clinical (benefit/safety)	1990	2015	26	Unknown	51217
Yang 2017	Epidemiology and patterns of facial fractures due to road traffic accidents in Taiwan: A 15-year retrospective study.	2017	Taiwan	Longitudinal Health Insurance Database 2000 (LHID2000) a subset of the National Health Insurance Research Database	Facial fractures	Facial fractures due to road traffic accidents in Taiwan	Others	Adults	Clinical study	Health insurance/claims	Descriptive (non-CER)	Clinical (benefit/safety)	1997	2011	15	Unknown	6013
Bruminhent 2020	Impact of Cytomegalovirus Serostatus on Allograft Loss and Mortality Within the First Year After Kidney Transplantation: An Analysis of the National Transplant Registry.	2020	Thailand	Thai Transplant Registry	Kidney transplantation	Impact of cytomegalovirus serostatus on allograft loss and mortality within the first year after kidney transplantation:	Others	Mixed	Clinical study	Clinical registry	Descriptive (non-CER)	Clinical (benefit/safety)	2007	2017	10	Unknown	3907
Kuo 2021	Optimal Intervals of Ultrasonography Screening for Early Diagnosis of Hepatocellular Carcinoma in Taiwan.	2021	Taiwan	Taiwan National Health Insurance; Taiwan Cancer Registry (TCR); Taiwan Mortality Registry	Hepatocellular Carcinoma		Oncology	Adults	Clinical study	Clinical registry; Health insurance/claims	Comparative effectiveness study	Clinical (benefit/safety); PROs	2002	2019	18	unknown	59194
Chang 2018	Risks of female genital tract related cancers (gynecological cancers) or breast cancer in women with and without chronic kidney disease: A population-based cohort study in Taiwan.	2018	Taiwan	National Health Insurance Research Database; Registry for Catastrophic Illness Patients	Chronic kidney disease	Female genital tract related cancers or breast cancer in women with and without chronic kidney disease	Others	Adults	Clinical study	Clinical registry; Health insurance/claims	Comparative effectiveness study	Clinical (benefit/safety)	1996	2013	18	Unknown	6090
Lin 2021	Timing of the first cannulation and survival of arteriovenous grafts in hemodialysis patients: a multicenter retrospective cohort study.	2021	Taiwan	Taiwan National Health Insurance Database	Hemodialysis	Arteriovenous grafts in hemodialysis patients	Others	Adults	Clinical study	Health insurance/claims	Comparative effectiveness study	Clinical (benefit/safety)	2008	2012	11.5	Unknown	6493
Kuo 2019	Inequality of trauma care under a single-payer universal coverage system in Taiwan: a nationwide cohort study from the National Health Insurance Research Database.	2019	Taiwan	National Health Insurance Research Database	Trauma	Major torso trauma	Others	Adults	Clinical study	Health insurance/claims	Descriptive (non-CER)	Clinical (benefit/safety)	2003	2013	11	Unknown	20009
Chu 2017	Leading Comorbidity associated with 30-day post-anesthetic mortality in geriatric surgical patients in Taiwan: a retrospective study from the health insurance data.	2017	Taiwan	Longitudinal Health Insurance Database 2005 (LHID2005)	30-day post-anesthetic mortality	Relationship between existing comorbidity of elder patients and 30 day post-anesthetic mortality	Others	Adults	Clinical study	Health insurance/claims	Comparative effectiveness study	Clinical (benefit/safety)	2000	2010	11	unknown	6729
Bhatt 2018	Treading the beaten path with old and new obstacles: a report from the Indian HIPEC registry.	2018	India	Hyperthermic Intraperitoneal Chemotherapy (HIPEC) Registry	Peritoneal metastasis	Patients who underwent hyperthermic intra-peritoneal chemotherapy for peritoneal metastasis	Oncology	Mixed	Clinical study	Clinical registry	Descriptive (non-CER)	Clinical (benefit/safety)	2016	2017	1.5	8	332
Huang 2018	Rituximab maintenance improves overall survival in follicular lymphoma: A retrospective nationwide real-world analysis from Taiwan Cancer Registry Database.	2018	Taiwan	Taiwan Cancer Registry Database (TCRD); National Health Insurance Research Database (NHIRD); National Death Registry Database (NDRD)	Follicular lymphoma		Oncology	Adults	Clinical study	Clinical registry; Health insurance/claims	Comparative effectiveness study	Clinical (benefit/safety)	2009	2012	4	Unknown	396
Wang 2018	Renal function is associated with 1-month and 1-year mortality in patients with ischemic stroke.	2018	Taiwan	Taiwan Stroke Registry	Ischemic stroke	Renal dysfunction as a risk factor for stroke	Others	Adults	Clinical study	Clinical registry	Descriptive (non-CER)	Clinical (benefit/safety)	2006	2015	9.75	Unknown	52732
Ko 2021	Prediction of mTICI 3 recanalization and clinical outcomes in endovascular thrombectomy for acute ischemic stroke: a retrospective study in the Taiwan registry.	2021	Taiwan	Taiwan registry	Acute ischemic stroke	Acute ischemic stroke (AIS) due to large vessel occlusion (LVO)	Others	Mixed	Clinical study	Clinical registry	Descriptive (non-CER)	Clinical (benefit/safety)	2014	2016	2.75	11	108
Chen 2021	A real-world observational study of drug utilization and clinical outcomes of direct-acting antivirals and interferon therapy for hepatitis C treatment in Taiwan.	2021	Taiwan	National Health Insurance Research Database	Hepatitis C	Drug utilization and clinical outcomes	Infectious diseases and vaccines	Adults	Clinical study	Health insurance/claims	Comparative effectiveness study	Clinical (benefit/safety); Cost	2017	2017	1	unknown	10774
Palepu 2017	Trends in diagnosis of gastroenteropancreatic neuroendocrine tumors (GEP-NETs) in India: A report of multicenter data from a web-based registry.	2017	India	N/S	gastroenteropancreatic neuroendocrine tumors (GEP-NETs)		Oncology	Adults	Clinical study	Clinical registry	Descriptive (non-CER)	Clinical (benefit/safety)	2001	2016	16	6	407
Liu 2021	Definitive intensity-modulated radiotherapy or surgery for early oral cavity squamous cell carcinoma: Propensity-score-matched, nationwide, population-based cohort study.	2021	Taiwan	Taiwan Cancer Registry Database (TCRD)	oral cavity squamous cell carcinoma		Oncology	Adults	Clinical study	Clinical registry	Comparative effectiveness study	Clinical (benefit/safety)	2006	2016	11	unknown	1648
Chien 2021	Outcomes of Targeted Temperature Management for In-Hospital and Out-Of-Hospital Cardiac Arrest: A Matched Case-Control Study Using the National Database of Taiwan Network of Targeted Temperature Management for Cardiac Arrest (TIMECARD) Registry.	2021	Taiwan	Taiwan network of targeted temperature ManagEment for CARDiac arrest (TIMECARD) registry	Cardiac arrest		Cardiology and metabolic disorders	Adults	Clinical study	Clinical registry	Comparative effectiveness study	Clinical (benefit/safety)	2014	2019	5.67	10	513
Chiang 2019	Prolonged length of stay for acute hospital admissions as the increasing of age: A nationwide population study for Taiwan's patients with cerebral palsy.	2019	Taiwan	National Health Insurance Research Database	Cerebral palsy		Others	Mixed	Clinical study	Health insurance/claims	Descriptive (non-CER)	Clinical (benefit/safety)	2010	2011	2	Unknown	9284
Yeh 2017	Antiepileptic drug use among women from the Taiwanese Registry of Epilepsy and Pregnancy: Obstetric complications and fetal malformation outcomes.	2017	Taiwan	Taiwanese Registry of Epilepsy and Pregnancy (TREP)	Epilepsy in pregnancy	Antiepileptic drugs(AEDs) in pregnancies with epilepsy	Others	Mixed	Clinical study	Clinical registry	Descriptive (non-CER)	Clinical (benefit/safety)	2004	2015	12	Unknown	318
Sun 2018	The effect of the number and level of emergency medical technicians on patient outcomes following out of hospital cardiac arrest in Taipei.	2018	Taiwan	N/S	Cardiac arrest	Outcomes of patients with out-of-hospital cardiac arrest (OHCA)	Cardiology and metabolic disorders	Adults	Clinical study	Clinical registry	Descriptive (non-CER)	Clinical (benefit/safety)	2011	2015	5	Unknown	8262
Khan 2021	Demographic profile, clinical characteristics and medical management patterns of Indian coronary artery disease patients: a nationwide urban-based, real-world, retrospective, observational electronic medical record study- report of baseline data.	2021	India	HealthPlix EMR	Coronary artery disease		Cardiology and metabolic disorders	Adults	Clinical study	EMR/EHR	Descriptive (non-CER)	Clinical (benefit/safety)	2017	2020	4	Unknown	58701
Chen 2019	Long-term outcomes after extracorporeal membrane oxygenation in patients with dialysis-requiring acute kidney injury: A cohort study.	2019	Taiwan	National Health Insurance Research Database	Acute kidney injury	Patients with AKI who receive ECMO	Others	Adults	Clinical study	Health insurance/claims	Comparative effectiveness study	Clinical (benefit/safety)	2003	2013	11	unknown	3251
Cheng 2021	Chronic Obstructive Pulmonary Disease Increases the Risk of Mortality among Patients with Colorectal Cancer: A Nationwide Population-Based Retrospective Cohort Study.	2021	Taiwan	Taiwan Cancer Registry, National Health Insurance research database	Colorectal cancer	Chronic obstructive pulmonary disease (COPD) associated with colorectal cancer	Oncology	Adults	Clinical study	Clinical registry; Health insurance/claims	Comparative effectiveness study	Clinical (benefit/safety)	2007	2012	6	Unknown	43249
Lin 2021	Risk of mental illness after the diagnosis of occupational injury or disease: a retrospective cohort study.	2021	Taiwan	National Health Insurance Research Database	Mental illness	Mental illness in patients with occupational injury or disease	Others	Adults	Clinical study	Health insurance/claims	Comparative effectiveness study	Clinical (benefit/safety)	2003	2012	10	Unknown	36570
Yeh 2019	Associations between statins and coronary artery disease and stroke risks in patients with asthma-chronic obstructive pulmonary disease overlap syndrome: A time-dependent regression study.	2019	Taiwan	Longitudinal Health Insurance Database of 1 million enrollees in the Taiwan National Health Insurance (NHI) program between 2000 and 2011	Asthma-chronic obstructive pulmonary disease overlap syndrome (ACOS)	Associations between statins and coronary artery disease and stroke risks in ACOS	Inflammatory and autoimmune disorders	Adults	Clinical study	Health insurance/claims	Comparative effectiveness study	Clinical (benefit/safety)	2000	2011	12	Unknown	7254
Inchai 2021	Incidence, risk, and associated risk factors of stroke among people with different disability types and severities: A national population-based cohort study in Taiwan.	2021	Taiwan	National Health Insurance Research Database; National Disability Registry Database; Cause of Death File	Stroke		Others	Adults	Clinical study	Clinical registry; Health insurance/claims	Descriptive (non-CER)	Clinical (benefit/safety)	2002	2016	15	Unknown	670630
Li 2019	Continuity of care for newly diagnosed diabetic patients: A population-based study.	2019	Taiwan	Taiwanese National Health Insurance Research Database	Diabetes mellitus	Continuity of care for newly diagnosed diabetic patients	Cardiology and metabolic disorders	Adults	Clinical study	Health insurance/claims	Descriptive (non-CER)	Clinical (benefit/safety)	2010	2012	3	Unknown	4007
Chen 2021	Factors associated with treatment failure of direct-acting antivirals for chronic hepatitis C: A real-world nationwide hepatitis C virus registry programme in Taiwan.	2021	Taiwan	Taiwan HCV Registry (TACR)	Chronic hepatitis C	Treatment failure of direct-acting antivirals (DAAs) for chronic hepatitis C	Infectious diseases and vaccines	Mixed	Clinical study	Clinical registry	Descriptive (non-CER)	Clinical (benefit/safety)	2017	2020	4	48	13951
Li 2019	Association between use of Chinese herbal medicine and depression risk in patients with rheumatoid arthritis: A nationwide retrospective cohort study.	2019	Taiwan	Year 2000 Longitudinal Health Insurance Database (LHID2000) of the National Health Insurance Research Database	Rheumatoid arthritis		Inflammatory and autoimmune disorders	Adults	Clinical study	Health insurance/claims	Comparative effectiveness study	Clinical (benefit/safety)	1998	2010	13	Unknown	6609
Hiremath 2018	Changing patterns in the prevalence and management of cardiovascular risk factors in India and their comparison with the rest of the world along with clinical outcomes at 5-year: An analysis of stable coronary artery disease patients from The Prospective	2018	India	The Prospective Observational Longitudinal Registry of patients with stable coronary artery disease (CLARIFY) registry	Stable coronary artery disease		Cardiology and metabolic disorders	Mixed	Clinical study	Clinical registry	Descriptive (non-CER)	Clinical (benefit/safety)	Unknown	Unknown	5	Unknown	709
Wongpraparut 2020	Impact of guideline-recommended versus non-guideline-recommended Î²-blocker and Doppler echocardiographic parameters on 1-year mortality in Thai ischemic cardiomyopathy patients: A prospective multicenter registry.	2020	Thailand	N/S	Ischemic cardiomyopathy		Cardiology and metabolic disorders	Adults	Clinical study	Clinical registry	Descriptive (non-CER)	Clinical (benefit/safety)	2014	2015	1	9	419
Huang 2021	Building an active medical product safety surveillance system in Taiwan: Adaptation of the U.S. Sentinel System common data model structure to the National Health Insurance Research Database in Taiwan.	2021	Taiwan	National Health Insurance Research Database; Multiple Causes of Death Database; National Taiwan University Hospital Integrated Medical Database	Medical product safety surveillance	Establish the platform of active surveillance of medical product safety in Taiwan	Others	Mixed	Clinical study	EMR/EHR; Clinical registry; Health insurance/claims	Descriptive (non-CER)	Clinical (benefit/safety); Cost	2011	2017	7	unknown	unknown
Pothineni 2021	Clinical outcomes of ultrathin biodegradable polymer-coated sirolimus-eluting stents in an all-comer population: One-year results from the T-FLEX registry including high-risk subgroups.	2021	India	T-Flex registry	Coronary artery disease	Percutaneous coronary intervention for the treatment of coronary artery disease	Cardiology and metabolic disorders	Adults	Clinical study	Clinical registry	Descriptive (non-CER)	Clinical (benefit/safety)	2016	2017	0.92	Unknown	1203
Yu 2018	Can Urban-Rural Patterns of Hospital Selection Be Changed Using a Report Card Program? A Nationwide Observational Study.	2018	Taiwan	National Health Insurance Research Database	Total knee preplacement (TKR)	Comparison of the effect of implementing a report-card program on the patterns of hospital selection in patients from different socioeconomic subgroups undergoing total knee replacement (TKR) surgery	Others	Adults	Clinical study	Health insurance/claims	Comparative effectiveness study	Clinical (benefit/safety)	2007	2010	3	245	32821
Wang 2020	Comparison between ticagrelor versus clopidogrel in long term outcomes of Taiwanese diabetic subjects with acute coronary syndrome undergoing successful revascularization: From TSOC ACS-DM registry.	2020	Taiwan	Acute Coronary Syndrome-Diabetes Mellitus Registry of the Taiwan Society of Cardiology (TSOC ACS-DM) Registry	Diabetes mellitus; acute coronary syndrome	Diabetic patients with acute coronary syndrome undergoing revascularization	Cardiology and metabolic disorders	Adults	Clinical study	Clinical registry	Comparative effectiveness study	Clinical (benefit/safety)	2013	2015	1.67	Unknown	730
Liao 2021	Cost-effectiveness of percutaneous coronary intervention versus medical therapy in patients with acute myocardial infarction: real-world and lifetime-horizon data from Taiwan.	2021	Taiwan	Claim database of Taiwanâ€™s National Health Insurance; National Mortality Registry Database	Acute myocardial infarction	Percutaneous coronary intervention (PCI) in acute myocardial infarction (AMI)	Cardiology and metabolic disorders	Adults	Clinical study	Clinical registry; Health insurance/claims	Comparative effectiveness study	Cost	1999	2015	17	Unknown	38441
Chen 2019	Inadequate prenatal care utilization among women with and without methadone-treated opioid use disorders in Taiwan.	2019	Taiwan	National Health Insurance Database; MMT program under the Centers for Disease Control and Prevention; Birth Notification System under the Bureau of Health Promotion; Birth Registration System under the Ministry of the Interior	Women with opioid use disorders	Utilization pattern of prenatal care and correlates	Others	Adults	Clinical study	Clinical registry; Health insurance/claims	Comparative effectiveness study	Clinical (benefit/safety)	2001	2013	13	unknown	20544
Huang 2019	Risk for cervical herniated intervertebral disc in dentists: a nationwide population-based study.	2019	Taiwan	National Health Insurance Research Database	Cervical herniated intervertebral disc		Others	Adults	Clinical study	Health insurance/claims	Comparative effectiveness study	Clinical (benefit/safety)	2007	2011	5	Unknown	95578
Greer 2018	Retrospective review of the management of acute infections and the indications for antibiotic prescription in primary care in northern Thailand.	2018	Thailand	N/S	Acute infections		Infectious diseases and vaccines	Mixed	Clinical study	EMR/EHR	Descriptive (non-CER)	Clinical (benefit/safety)	2015	2016	2	32	97230
Chen 2018	Suicide deaths among patients with end-stage renal disease receiving dialysis: A population-based retrospective cohort study of 64,000 patients in Taiwan.	2018	Taiwan	The National Registry of Patients with Catastrophic Illness (NRPCI); the National Cause-of-Death Register (TNCDR)	End-stage renal disease	Suicide rate increased 140% in patients with end-stage renal disease receiving dialysis.	Others	Mixed	Clinical study	Clinical registry; Health insurance/claims	Descriptive (non-CER)	Clinical (benefit/safety)	2006	2012	7	unknown	63854
Sun 2019	Nonarteritic anterior ischaemic optic neuropathy and its association with obstructive sleep apnoea: a health insurance database study.	2019	Taiwan	National Health Insurance Research Database	Nonarteritic anterior ischaemic optic neuropathy (NAION)	Nonarteritic anterior ischaemic optic neuropathy and obstructive sleep apnoea	Others	Adults	Clinical study	Health insurance/claims	Comparative effectiveness study	Clinical (benefit/safety)	1996	2013	18	Unknown	42440
Das 2021	Clinical profile and magnitude of diabetic retinopathy: An electronic medical record-driven big data analytics from an eye care network in India.	2021	India	EyeSmart EMR	Diabetic retinopathy (DR)		Others	Mixed	Clinical study	EMR/EHR	Descriptive (non-CER)	Clinical (benefit/safety)	2012	2021	9	unknown	263419
Wu 2018	Comparison of cardiovascular outcomes and all-cause mortality in patients with chronic hepatitis B and C: A 13-year nationwide population-based study in Asia.	2018	Taiwan	Longitudinal Health Insurance Database 2000 (LHID 2000), a subset database of the National Health Insurance Research Database	Chronic hepatitis B and C	Cardiovascular outcomes in patients with hepatitis B virus (HBV) and hepatitis C virus (HCV) infection	Infectious diseases and vaccines	Adults	Clinical study	Health insurance/claims	Comparative effectiveness study	Clinical (benefit/safety)	2000	2012	13	Unknown	31943
Behera 2021	Prevalence of chronic disease in older adults in multitier eye-care facilities in South India: Electronic medical records-driven big data analytics report.	2021	India	EyeSmart EMR	Chronic diseases	Systemic conditions in older adults presenting at an eye facility	Others	Adults	Clinical study	EMR/EHR	Descriptive (non-CER)	Clinical (benefit/safety)	2010	2020	9.75	Unknown	618096
Chang 2020	Comparative effectiveness of dulaglutide versus liraglutide in Asian type 2 diabetes patients: a multi-institutional cohort study and meta-analysis.	2020	Taiwan	Chang Gung Research Database	Type 2 diabetes mellitus		Cardiology and metabolic disorders	Adults	Clinical study	EMR/EHR; Pharmacy claims	Comparative effectiveness study	Clinical (benefit/safety)	2015	2019	5	7	3025
Yang 2019	An Integrated Influenza Surveillance Framework Based on National Influenza-Like Illness Incidence and Multiple Hospital Electronic Medical Records for Early Prediction of Influenza Epidemics: Design and Evaluation.	2019	Taiwan	Taiwan Centers for Disease Control and Prevention (TWCDC) influenza surveillance and reporting system; Taipei Medical University Health Care System (TMUHcS) EMR	Influenza		Infectious diseases and vaccines	Mixed	Clinical study	EMR/EHR	Descriptive (non-CER)	Clinical (benefit/safety)	2014	2017	3	3	Unknown
Sawhney 2018	Risk profiles and one-year outcomes of patients with newly diagnosed atrial fibrillation in India: Insights from the GARFIELD-AF Registry.	2018	India; One/more non-target countries	Global Anticoagulant Registry in the FIELD-Atrial Fibrillation (GARFIELD-AF)	Non-valvular atrial fibrillation (NVAF)		Cardiology and metabolic disorders	Adults	Clinical study	Clinical registry	Descriptive (non-CER)	Clinical (benefit/safety)	2012	2016	4	26	1388
Tunsirimas 2019	Clozapine-induced agranulocytosis and leukopenia: Incidence, associated factors, and rate of hematologic adverse-effects monitoring in psychiatric out-patient services in Thailand.	2019	Thailand	N/S	Agranulocytosis; leukopenia	schizophrenia patients treated with Clozapine	Others	Adults	Clinical study	EMR/EHR	Descriptive (non-CER)	Clinical (benefit/safety)	2008	2013	6	2	641
Li 2019	Incidence and treatment outcome of aplastic anemia in Taiwan-real-world data from single-institute experience and a nationwide population-based database.	2019	Taiwan	National Health Insurance Research Database; National Cheng Kung University Hospital (NCKUH) medical information database	Aplastic anemia		Others	Mixed	Clinical study	EMR/EHR; Health insurance/claims	Descriptive (non-CER)	Clinical (benefit/safety)	2001	2017	17	Unknown	1354
Lu 2021	A nationwide cohort investigation on pay-for-performance and major adverse limb events in patients with diabetes.	2021	Taiwan	National Health Insurance Research Database	Diabetes mellitus	Major adverse limb events in patients with diabetes	Cardiology and metabolic disorders	Adults	Clinical study	Health insurance/claims	Comparative effectiveness study	Clinical (benefit/safety)	2002	2013	12	Unknown	625924
Li 2019	Duration of Clopidogrel-Based Dual Antiplatelet Therapy and Clinical Outcomes in Patients With Acute Coronary Syndrome Undergoing Percutaneous Coronary Interventionã€€- A Real-World Observation in Taiwan From 2012 to 2015.	2019	Taiwan	Nationwide ACS (acute coronary syndrome) registry by the Taiwan Society of Cardiology	Acute coronary syndrome	Dual antiplatelet therapy (DAPT) duration for acute coronary syndrome (ACS)	Cardiology and metabolic disorders	Adults	Clinical study	Clinical registry	Comparative effectiveness study	Clinical (benefit/safety)	2012	2015	3.75	24	2221
Lin 2018	Transurethral resection of the prostate provides more favorable clinical outcomes compared with conservative medical treatment in patients with urinary retention caused by benign prostatic obstruction.	2018	Taiwan	National Health Insurance Research Database (NHIRD)	Urinary retention (UR)	urinary retention caused by benign prostatic obstruction	Others	Adults	Clinical study	Health insurance/claims	Comparative effectiveness study	Clinical (benefit/safety)	1997	2012	16	unknown	1472
Yu 2017	Trends in the prevalence of periodontitis in Taiwan from 1997 to 2013: A nationwide population-based retrospective study.	2017	Taiwan	National Health Insurance Research Database (NHIRD)	Periodontitis	Prevalence of periodontitis in Taiwan	Inflammatory and autoimmune disorders	Mixed	Clinical study	Health insurance/claims	Descriptive (non-CER)	Clinical (benefit/safety)	1997	2013	17	unknown	904380
Tong 2019	Increased Risk of Polycystic Ovary Syndrome in Taiwanese Women with Chronic Periodontitis: A Nationwide Population-Based Retrospective Cohort Study.	2019	Taiwan	Taiwanese National Health Insurance Research Database (NHIRD); Longitudinal Health Insurance Database 2010 (LHID 2010)	chronic periodontitis (CP)	association between chronic periodontitis (vs. without) and polycystic ovary syndrome (PCOS)	Inflammatory and autoimmune disorders	Mixed	Clinical study	Health insurance/claims	Comparative effectiveness study	Clinical (benefit/safety)	2001	2012	12	unknown	48820
Lin 2018	The impact of a medication record sharing program among diabetes patients under a single-payer system: The role of inquiry rate.	2018	Taiwan	National Health Insurance claims data set	Diabetes	Introducinga health information exchange program may reduce the duplicated medication	Cardiology and metabolic disorders	Mixed	Clinical study	Health insurance/claims	Descriptive (non-CER)	Clinical (benefit/safety)	2013	2014	2	unknown	106508
Liang 2018	Trends in birth weight-specific and -adjusted infant mortality rates in Taiwan between 2004 and 2011.	2018	Taiwan	National Birth Reporting Database; National Birth Certification Registry; National Death Certification Registry	Very low birth weight		Others	Pediatric	Clinical study	Clinical registry	Descriptive (non-CER)	Clinical (benefit/safety)	2004	2012	9	Unknown	7014
Weng 2021	Reduced risk of skin cancer and internal malignancies in vitiligo patients: a retrospective population-based cohort study in Taiwan.	2021	Taiwan	National Health Insurance Research Database	Vitiligo	Skin cancer and internal malignancies in vitiligo patients	Inflammatory and autoimmune disorders	Mixed	Clinical study	Health insurance/claims	Comparative effectiveness study	Clinical (benefit/safety)	1997	2013	17	Unknown	69120
Chou 2021	Effect of Chinese herbal medicines on the overall survival of patients with muscular dystrophies in Taiwan.	2021	Taiwan	National Health Insurance Research Database	Muscular dystrophic disease	Long-term effects of Chinese herbal medicine usage	Others	Mixed	Clinical study	Health insurance/claims	Comparative effectiveness study	Clinical (benefit/safety)	2003	2013	11	unknown	281
Lee 2020	The impact of CRRT modality in patients with AKI receiving ECMO: A nationwide registry study in Taiwan.	2020	Taiwan	National Health Insurance Research Database	Acute kidney injury (AKI)	Continuous renal replacement therapy modality in patients with acute kidney injury receiving ECMO	Others	Adults	Clinical study	Health insurance/claims	Comparative effectiveness study	Clinical (benefit/safety)	2006	2013	7.75	Unknown	1077
Lee 2021	Risk of age-related macular degeneration in aspirin users and non-aspirin users: A population-based cohort study in Taiwan.	2021	Taiwan	Longitudinal Health Insurance Database (LHID) ; National Health Insurance Research Database (NHIRD)	macular degeneration	age-related macular degeneration (AMD)	Others	Adults	Clinical study	Health insurance/claims	Comparative effectiveness study	Clinical (benefit/safety)	2002	2013	12	unknown	348258
Lin 2019	Obesity paradox in associations between body mass index and diabetes-related hospitalization and mortality in patients with type 2 diabetes: Retrospective cohort studies.	2019	Taiwan	National Health Insurance Research Database; Diabetes Care Management Program (DCMP); Taiwan National Death Index	Type 2 diabetes	Relationship between body mass index(BMI) and outcomes in patients with type 2 diabetes	Cardiology and metabolic disorders	Adults	Clinical study	EMR/EHR; Health insurance/claims	Descriptive (non-CER)	Clinical (benefit/safety)	2001	2011	11	Unknown	61574
Lo 2019	Traditional Chinese medicine therapy reduces the risk of total knee replacement in patients with knee osteoarthritis.	2019	Taiwan	Longitudinal Health Insurance Database 2005 (LHID2005) of the National Health Insurance Research Database	Knee osteoarthritis	Total knee replacement in patients with knee osteoarthritis	Others	Adults	Clinical study	Health insurance/claims	Comparative effectiveness study	Clinical (benefit/safety)	1997	2012	16	Unknown	34231
Fang 2021	Increased Risk of Gastric Cancer in Asbestos-Exposed Workers: A Retrospective Cohort Study Based on Taiwan Cancer Registry 1980-2015.	2021	Taiwan	Taiwan Labor Insurance Databases; Taiwan Environmental Protection Agency regulatory datasets; Taiwan Cancer Registry	Gastric cancer	Gastric Cancer in Asbestos-Exposed Workers	Oncology	Adults	Clinical study	Clinical registry; Health insurance/claims	Descriptive (non-CER)	Clinical (benefit/safety)	1950	2015	65.75	unknown	1043319
Amutha 2021	Treatment regimens and glycosylated hemoglobin levels in youth with Type 1 and Type 2 diabetes: Data from SEARCH (United States) and YDR (India) registries.	2021	India; One/more non-target countries	Registry of People with Diabetes with Youth Age at Onset	Type 1 diabetes; Type 2 diabetes	Youth aged <20	Cardiology and metabolic disorders	Pediatric	Clinical study	Clinical registry	Descriptive (non-CER)	Clinical (benefit/safety)	2006	2012	6	8	2331
Chen 2019	Long-term statin adherence in patients after hospital discharge for new onset of atherosclerotic cardiovascular disease: a population-based study of real world prescriptions in Taiwan.	2019	Taiwan	Taiwan National Health Insurance claims database	Atherosclerotic cardiovascular disease		Cardiology and metabolic disorders	Adults	Clinical study	Health insurance/claims	Descriptive (non-CER)	Clinical (benefit/safety)	2006	2012	7	Unknown	185252
Cheng 2018	Is quality of registry treatment data related to registrar experience and workload? A study of Taiwan cancer registry data.	2018	Taiwan	Taiwan Cancer registry	Cancer	Accuracy rate between registrar experience and on-site chart review for first course of cancer treatment	Oncology	Adults	Clinical study	Clinical registry	Descriptive (non-CER)	Clinical (benefit/safety)	2013	2013	1	14	392
Lin 2018	Hypothyroidism is associated with all-cause mortality in a national cohort of chronic haemodialysis patients.	2018	Taiwan	National Health Insurance Research Database	ESRD patients undergoing maintenance haemodialysis	Association between hypothyroidism and all-cause mortality of haemodialysis patients	Others	Adults	Clinical study	Health insurance/claims	Comparative effectiveness study	Clinical (benefit/safety)	2000	2011	12	unknown	4540
Wang 2021	Distinct associations of self-monitoring of blood glucose with glycemic control and hypoglycemia between groups of recently diagnosed and long-term follow-up type 2 diabetes: The Taiwan Diabetes Registry.	2021	Taiwan	Taiwan Diabetes Registry	Type 2 diabetes		Cardiology and metabolic disorders	Adults	Clinical study	Clinical registry	Descriptive (non-CER)	Clinical (benefit/safety)	2015	2018	2.92	95	4498
Tang 2021	Risks of all-cause death and completed suicide in patients with schizophrenia/schizoaffective disorder treated with long-acting injectable or oral antipsychotics: A population-based retrospective cohort study in Taiwan.	2021	Taiwan	National Health Insurance Research Database; Death Registry	Schizophrenia	Risks of all-cause death and completed suicide in patients with schizophrenia/schizoaffective disorder treated with long-acting injectable or oral antipsychotics	Others	Adults	Clinical study	Health insurance/claims	Comparative effectiveness study	Clinical (benefit/safety)	2015	2019	4.92	Unknown	29779
Yang 2021	Development of a Web-Based System for Exploring Cancer Risk With Long-term Use of Drugs: Logistic Regression Approach.	2021	Taiwan	National Health Insurance Research Database	Cancer	Associations between the long-term use of drugs and cancer risk	Oncology	Adults	Clinical study	Health insurance/claims	Comparative effectiveness study	Clinical (benefit/safety)	1999	2013	15	unknown	396225
Hsu 2019	Gender differences in the prevalence, comorbidities and antipsychotic prescription of early-onset schizophrenia: a nationwide population-based study in Taiwan.	2019	Taiwan	National Health Insurance Research Database	Schizophrenia	Early-onset schizophrenia	Others	Pediatric	Clinical study	Health insurance/claims	Descriptive (non-CER)	Clinical (benefit/safety)	2000	2012	13	Unknown	401
Udomkarnjananun 2020	The First Asian Kidney Transplantation Prediction Models for Long-term Patient and Allograft Survival.	2020	Thailand	Thai Transplant Registry	Kidney transplantation	Kidney transplantation prediction models for long-term patient and allograft survival	Others	Adults	Clinical study	Clinical registry	Comparative effectiveness study	Clinical (benefit/safety)	1987	2018	31.33	39	6662
Peng 2021	Gender differences and site-specific incident risks of musculoskeletal disorders among 224Â 506 workers in the food and beverage service industry in Taiwan: A 15-year Nationwide Population-Based Cohort Study.	2021	Taiwan	National Labor Insurance Database from the Ministry of Labor; Registry of Professional Certified Chiefs from the Workforce Development Agency; National Health Insurance Research Database; National death registry; National cancer registry	Musculoskeletal disorders		Others	Adults	Clinical study	Clinical registry; Health insurance/claims	Descriptive (non-CER)	Clinical (benefit/safety)	2000	2014	15	Unknown	224506
Lee 2018	Age at Exposure to Parental Suicide and the Subsequent Risk of Suicide inÂ Young People.	2018	Taiwan	Taiwan Birth Registry (1978â€“1997); Taiwan Death Registry (1985â€“2009)	Suicide	Exposure to parental suicide and subsequent risk of suicide	Others	Mixed	Clinical study	Clinical registry	Comparative effectiveness study	Clinical (benefit/safety)	1978	2009	32	Unknown	438330
Hsieh 2018	Differences in the outcomes of adjuvant chemotherapy for colon cancer prescribed by physicians in different disciplines: a population-based study in Taiwan.	2018	Taiwan	Taiwan Cancer Registry; National Health Insurance Database	colon cancer		Oncology	Adults	Clinical study	Clinical registry; Health insurance/claims	Comparative effectiveness study	Clinical (benefit/safety)	2005	2012	8	unknown	3534
Saenrueang 2019	Cervical Cancer in Khon Kaen, Thailand: Analysis of 1990-2014 Incidence Data and Prediction of Future Trends.	2019	Thailand	Khon Kaen population-based cancer registry	Cervical Cancer		Oncology	Adults	Clinical study	Clinical registry	Descriptive (non-CER)	Clinical (benefit/safety)	1990	2014	25	30	3258
Hung 2019	Development of an intelligent decision support system for ischemic stroke risk assessment in a population-based electronic health record database.	2019	Taiwan	National Health Insurance Research Database; EHR database	Ischemic stroke	Developing the intelligent decision support systems of risk assessment	Others	Mixed	Clinical study	EMR/EHR; Health insurance/claims	Descriptive (non-CER)	Clinical (benefit/safety)	2000	2008	9	unknown	840487
Lin 2019	Diabetes-related kidney, eye, and foot disease in Taiwan: An analysis of nationwide data from 2005 to 2014.	2019	Taiwan	National-Health-Insurance claims	Diabetes		Cardiology and metabolic disorders	Mixed	Clinical study	Health insurance/claims	Descriptive (non-CER)	Clinical (benefit/safety)	2005	2014	10	unknown	unknown
Huang 2019	Nephrotic Syndrome is Associated with Increased Risk of Ischemic Stroke.	2019	Taiwan	Longitudinal Health Insurance Database(LHID2010)	Ischemic Stroke	associated with nephrotic syndrome	Others	Adults	Clinical study	Health insurance/claims	Comparative effectiveness study	Clinical (benefit/safety)	2010	2010	1	unknown	17480
Winijkul 2021	Characteristics and antithrombotic treatment patterns of patients with concomitant coronary artery disease and atrial fibrillation from Thailand's COOL-AF registry.	2021	Thailand	COOL-AF registry (Cohort of Antithrombotic Use and Optimal INR Level in Patients With Non-Valvular Atrial Fibrillation in Thailand)	Atrial fibrillation	Concomitant coronary artery disease and atrial fibrillation	Cardiology and metabolic disorders	Adults	Clinical study	Clinical registry	Descriptive (non-CER)	Clinical (benefit/safety)	2014	2017	4	27	3461
Barua 2020	The impact of the stateless health insurance scheme on inpatient service utilization of stateless children at the four selected district hospitals in Tak Province, Thailand.	2019	Thailand	43-files database	Inpatients	Pediatric inpatients (uninsured, stateless, and universal coverage scheme)	Others	Pediatric	Clinical study	Health insurance/claims	Descriptive (non-CER)	Clinical (benefit/safety)	2013	2017	5	Unknown	9528
Chiang 2018	The Effect of Successful Intubation on Patient Outcomes After Out-of-Hospital Cardiac Arrest inÂ Taipei.	2018	Taiwan	Utstein-based registry system of patients with out-of-hospital cardiac arrest from a Taipei emergency medical service (EMS)	Cardiac arrest	Effect of out-of-hospital intubation on out-of-hospital cardiac arrest	Cardiology and metabolic disorders	Adults	Clinical study	Clinical registry	Descriptive (non-CER)	Clinical (benefit/safety)	2008	2013	6	Unknown	10853
Chuang 2018	Association of pregnancy and mortality in women diagnosed with breast cancer: A Nationwide Population Based Study in Taiwan.	2018	Taiwan	Taiwan Cancer Registry (TCR) database; National Health Insurance (NHI) databases; Taiwan National Death Certificate database	Breast cancer	Pregnancy-related breast cancer	Oncology	Adults	Clinical study	Clinical registry; Health insurance/claims	Descriptive (non-CER)	Clinical (benefit/safety)	2002	2014	13	Unknown	30230
Sung 2021	Septicemia and mortality after noncardiac surgery associated with CHA2DS2-VASc score: a retrospective cohort study based on a real-world database.	2021	Taiwan	National Health Insurance Research Database	Atrial fibrillation (AF)		Cardiology and metabolic disorders	Adults	Clinical study	Health insurance/claims	Descriptive (non-CER)	Clinical (benefit/safety)	2008	2013	6	Unknown	47402
Limvorapitak 2019	Better survivals in adolescent and Young adults, compared to adults with acute lymphoblastic leukemia - A multicenter prospective registry in Thai population.	2019	Thailand	Thai ALL observational registry	acute lymphoblastic leukemia		Oncology	Mixed	Clinical study	Clinical registry	Descriptive (non-CER)	Clinical (benefit/safety)	2015	2017	3	9	179
Wang 2021	Adjunctive Chinese Herbal Medicine Treatment is Associated With an Improved Survival Rate in Patients With Cervical Cancer in Taiwan: A Matched Cohort Study.	2021	Taiwan	Taiwanese Registry for Catastrophic Illness Patients Database; National Health Insurance Research Database	Cervical cancer	Adjunctive Chinese herbal medicine treatment	Oncology	Adults	Clinical study	Health insurance/claims	Comparative effectiveness study	Clinical (benefit/safety)	2000	2010	11	Unknown	24855
Sinha 2020	Management of liver trauma in urban university hospitals in India: an observational multicentre cohort study.	2020	India	Towards Improved Trauma Care Outcomes in India (TITCO) registry	Liver trauma		Others	Mixed	Clinical study	Clinical registry	Descriptive (non-CER)	Clinical (benefit/safety)	2013	2015	2.25	4	368
Chang 2021	A system for reporting and evaluating adverse drug reactions of herbal medicine in Taiwan from 1998 to 2016.	2021	Taiwan	Taiwan Adverse Drug Reaction Reporting System for Herbal Medicine	Adverse drug reactions	Herbal medicines	Others	Mixed	Clinical study	EMR/EHR	Descriptive (non-CER)	Clinical (benefit/safety)	1998	2016	19	10	2079
Szlachetka 2020	Impact of Diabetes on Complications, Long Term Mortality and Recurrence in 608,890 Hospitalised Patients with Stroke.	2020	Thailand	Universal Coverage Health Security Insurance Scheme Database Thailand	Stroke	Impact of diabetes mellitus on stroke	Others	Adults	Clinical study	Health insurance/claims	Comparative effectiveness study	Clinical (benefit/safety)	2004	2015	11.33	Unknown	608890
Cheng 2021	Effectiveness of Nationwide COPD Pay-for-Performance Program on COPD Exacerbations in Taiwan.	2021	Taiwan	Nationwide COPD P4P enrollment program, Taiwan National Health Insurance claims database	Chronic obstructive pulmonary disease		Others	Adults	Clinical study	Health insurance/claims	Comparative effectiveness study	Clinical (benefit/safety)	2016	2018	2.58	Unknown	14288
Chien 2020	Impact of Transport Time and Cardiac Arrest Centers on the Neurological Outcome After Out-of-Hospital Cardiac Arrest: A Retrospective Cohort Study.	2020	Taiwan	Out-of-hospital cardiac arrest (OHCA) database in Taoyuan City	Cardiac Arrest	Out-of-Hospital Cardiac Arrest	Cardiology and metabolic disorders	Adults	Clinical study	Clinical registry	Comparative effectiveness study	Clinical (benefit/safety)	2012	2016	5	13	6655
Yang 2020	Association of Parental Mental Illness With Child Injury Occurrence, Hospitalization, and Death During Early Childhood.	2020	Taiwan	National Health Insurance Research Database; Maternal and Child Health Database (MCHD); birth certificate database; death certificate database	Injury	To compare injury event rates in children with and without parents with serious mental illness (SMI)	Others	Pediatric	Clinical study	EMR/EHR; Health insurance/claims	Comparative effectiveness study	Clinical (benefit/safety)	2004	2014	11	Unknown	1999322
Lin 2021	Predictors of drug survival for biologic and targeted synthetic DMARDs in rheumatoid arthritis: Analysis from the TRA Clinical Electronic Registry.	2021	Taiwan	Taiwan Rheumatology Association Clinical Electronic Registry (TRACER)	Rheumatoid arthritis		Inflammatory and autoimmune disorders	Adults	Clinical study	Clinical registry	Descriptive (non-CER)	Clinical (benefit/safety)	2007	2019	12.58	Unknown	1270
Liu 2021	Association of lower urinary tract symptoms and hip fracture in adults aged â‰¥ 50 years.	2021	Taiwan	Longitudinal Health Insurance Database 2000 (LHID2000) of the National Health Insurance Research Database	Lower urinary tract symptoms and hip fracture		Others	Adults	Clinical study	Health insurance/claims	Comparative effectiveness study	Clinical (benefit/safety)	2000	2012	13	Unknown	56928
Chaiteerakij 2017	Characteristics and outcomes of cholangiocarcinoma by region in Thailand: A nationwide study.	2017	Thailand	Nationwide Hospital Admission Data Registry	Cholangiocarcinoma	Characteristics and outcomes of cholangiocarcinoma by region in Thailand	Oncology	Adults	Clinical study	Health insurance/claims	Descriptive (non-CER)	Clinical (benefit/safety)	2008	2013	5	Unknown	39421
Liu 2020	Is the risk of second primary malignancy increased in multiple myeloma in the novel therapy era? A population-based, retrospective cohort study in Taiwan.	2020	Taiwan	Taiwan Cancer Registry; National Health Insurance Research Database; Death Registry	Multiple myeloma	Risk of second primary malignancy in multiple myeloma	Oncology	Adults	Clinical study	Clinical registry; Health insurance/claims	Comparative effectiveness study	Clinical (benefit/safety)	2000	2014	15	Unknown	4327
Lu 2019	Prescribing patterns of coronary artery aneurysm in Taiwan.	2019	Taiwan	National Health Insurance Research Database (NHIRD)	Coronary artery aneurysm (CAA)		Cardiology and metabolic disorders	Mixed	Clinical study	Health insurance/claims	Descriptive (non-CER)	Clinical (benefit/safety)	2005	2011	7	unknown	1397
Chang 2019	Opioid agonist treatment reduces losses in quality of life and quality-adjusted life expectancy in heroin users: Evidence from real world data.	2019	Taiwan	National OAT registry; National Mortality Registry	Heroin users	Opioid agonist treatment in heroin users	Others	Adults	Clinical study	Clinical registry	Comparative effectiveness study	Clinical (benefit/safety); PROs	2006	2014	8	4	1283
Chen 2020	Effectiveness of Treatments and Diagnostic Tools and Declining Mortality in Patients With Severe Sepsis: A 12-Year Population-Based Cohort Study.	2020	Taiwan	Longitudinal Health Insurance Database 2005 (LHID2005), a sub-database of National Health Insurance Research Database	Sepsis		Inflammatory and autoimmune disorders	Adults	Clinical study	Health insurance/claims	Comparative effectiveness study	Clinical (benefit/safety)	2000	2011	12	Unknown	33375
Chiou 2020	Effect of referral systems on costs and outcomes after hip fracture surgery in Taiwan.	2020	Taiwan	Bureau of National Health Insurance (BNHI) Taiwan	Hip fracture	Hip fracture surgery	Others	Adults	Clinical study	Health insurance/claims	Descriptive (non-CER)	Cost	1997	2013	17	Unknown	10534
Wu 2020	Impact of chronic kidney disease severity on causes of death after first-ever stroke: A population-based study using nationwide data linkage.	2020	Taiwan	Stroke Registry in Chang Gung Healthcare System (SRICHS); National Death Registry Database of Taiwan	Stroke	Severity of chronic kidney disease (CKD) impact cause of death after first-ever stroke	Others	Adults	Clinical study	EMR/EHR; Clinical registry	Comparative effectiveness study	Clinical (benefit/safety)	2007	2012	6	4	11265
Jayagopal 2021	Acute decompensated heart failure (ADHF) during COVID-19 pandemic-insights from South India.	2021	India	Indian College of Cardiology National Heart Failure Registry	Acute decompensated heart failure	Acute decompensated heart failure (ADHF) during COVID-19 pandemic	Cardiology and metabolic disorders	Adults	Clinical study	Clinical registry	Descriptive (non-CER)	Clinical (benefit/safety)	2019	2020	2	7	1582
Krittayaphong 2020	Adherence to Anticoagulant Guideline for Atrial Fibrillation Improves Outcomes in Asian Population: The COOL-AF Registry.	2020	Thailand	COOL-AF registry (Cohort of Antithrombotic Use and Optimal INR Level in Patients With Non-Valvular Atrial Fibrillation in Thailand)	Nonvalvular atrial fibrillation	Adherence to anticoagulant guideline for atrial fibrillation - outcomes in patients who received guideline compliant management compared with those who were OAC undertreated or overtreated	Cardiology and metabolic disorders	Adults	Clinical study	Clinical registry	Comparative effectiveness study	Clinical (benefit/safety)	Unknown	Unknown	3	27	3327
Su 2021	Increasing trend in the prevalence of gestational diabetes mellitus in Taiwan.	2021	Taiwan	Birth Certificate Application database (BCA); National Health Insurance Research Database	gestational diabetes mellitus (GDM)		Cardiology and metabolic disorders	Mixed	Clinical study	Clinical registry; Health insurance/claims	Descriptive (non-CER)	Clinical (benefit/safety)	2004	2015	12	unknown	2053305
Hsieh 2021	Thyroid autoimmunity is associated with higher risk of premature ovarian insufficiency-a nationwide Health Insurance Research Database study.	2021	Taiwan	National Health Insurance Research Database	Thyroid autoimmunity (Hashimotoâ€™s and Graveâ€™s disease)	Thyroid autoimmunity is associated with premature ovarian insufficiency	Inflammatory and autoimmune disorders	Adults	Clinical study	Health insurance/claims	Comparative effectiveness study	Clinical (benefit/safety)	2000	2012	13	Unknown	21325
Kok 2018	Association Between Erectile Dysfunction and Subsequent Prostate Cancer Development: A Population-Based Cohort Study With Double Concurrent Comparison Groups.	2018	Taiwan	Longitudinal Health Insurance Dataset 2005 of the National Health Insurance Research Database	Erectile dysfunction	Association between erectile dysfunction and prostate cancer	Others	Adults	Clinical study	Health insurance/claims	Comparative effectiveness study	Clinical (benefit/safety)	2005	2013	9	Unknown	489855
Lin 2018	Single and dual antiplatelet therapy in elderly patients of medically managed myocardial infarction.	2018	Taiwan	National Health Insurance (NHI); National Death Registry	myocardial infarction		Cardiology and metabolic disorders	Adults	Clinical study	Clinical registry; Health insurance/claims	Comparative effectiveness study	Clinical (benefit/safety)	2007	2010	3.17	unknown	1469
Chi 2018	Comparison Between Aspirin and Clopidogrel in Secondary Stroke Prevention Based on Real-World Data.	2018	Taiwan	Taiwan Stroke Registry	Ischemic stroke		Others	Adults	Clinical study	Clinical registry	Comparative effectiveness study	Clinical (benefit/safety)	2006	2016	9.83	Unknown	42290
Liao 2021	Prescription Patterns in Patients with Chronic Obstructive Pulmonary Disease and Osteoporosis.	2021	Taiwan	Taiwan National Health Insurance Research Database (NHIRD)	osteoporosis	association between osteoporosis with treatment (vs. without) and COPD	Others	Adults	Clinical study	Health insurance/claims; Pharmacy claims	Descriptive (non-CER)	Clinical (benefit/safety)	2003	2016	14	unknown	29611
Chang 2019	Integrated therapy decreases the mortality of patients with polymyositis and dermatomyositis: A Taiwan-wide population-based retrospective study.	2019	Taiwan	Taiwan National Health Insurance Research Database	Polymyositis and dermatomyositis		Inflammatory and autoimmune disorders	Adults	Clinical study	Health insurance/claims	Comparative effectiveness study	Clinical (benefit/safety)	1997	2011	14	Unknown	484
Lin 2020	Appropriateness of emergency care use: a retrospective observational study based on professional versus patients' perspectives in Taiwan.	2020	Taiwan	Longitudinal Health Insurance Database (LHID2005) of the National Health Insurance Research Database	Emergency department care	Appropriate use of emergency department (ED) care	Others	Mixed	Clinical study	Health insurance/claims	Descriptive (non-CER)	Clinical (benefit/safety)	2005	2011	7	Unknown	1835860
Lee 2021	Association of sepsis with risk for osteoporosis: a population-based cohort study.	2021	Taiwan	Longitudinal Health Insurance Database 2000 (LHID2000) of the National Health Insurance Research Database	Osteoporosis	Osteoporosis associated with sepsis	Others	Adults	Clinical study	Health insurance/claims	Comparative effectiveness study	Clinical (benefit/safety)	2000	2013	14	Unknown	41981
Chen 2018	Hypertensive disorders of pregnancy and future heart failure risk: A nationwide population-based retrospective cohort study.	2018	Taiwan	National Health Insurance Research Database	Hypertensive disorders of pregnancy	Hypertensive disorders of pregnancy and heart failure risk	Cardiology and metabolic disorders	Adults	Clinical study	Health insurance/claims	Comparative effectiveness study	Clinical (benefit/safety)	2000	2013	14	Unknown	145930
Tang 2021	Relationship between transfusion burden, healthcare resource utilization, and complications in patients with beta-thalassemia in Taiwan: A real-world analysis.	2021	Taiwan	National Health Insurance Research Database	Beta-thalassemia		Others	Mixed	Clinical study	Health insurance/claims	Descriptive (non-CER)	Clinical (benefit/safety); Cost	2001	2016	16	Unknown	2984
Bassi 2019	Methodological challenges to collecting clinical and economic outcome data: Lessons from the pilot dialysis outcomes India study.	2019	India	OpenClinica	End-stage kidney disease	Patients commencing chronic hemodialysis	Others	Adults	Clinical study	EMR/EHR	Descriptive (non-CER)	Clinical (benefit/safety)	2014	2016	1.6	2	119
Li 2018	Risk of Hyperlipidemia in Women with Hysterectomy-A Retrospective Cohort Study in Taiwan.	2018	Taiwan	National Health Insurance Research Database	Hyperlipidemia in women with hysterectomy		Others	Adults	Clinical study	Health insurance/claims	Comparative effectiveness study	Clinical (benefit/safety)	2000	2013	14	Unknown	35030
Hsieh 2018	Predictors of Long-Term Outcomes After Drug-Eluting Balloon Angioplasty for Bare-Metal Stent Restenosis.	2018	Taiwan	Cardiovascular Atherosclerosis and Percutaneous TrAnsluminal INterventions (CAPTAIN) registry	Coronary artery disease		Cardiology and metabolic disorders	Adults	Clinical study	Clinical registry	Descriptive (non-CER)	Clinical (benefit/safety)	2011	2015	3.92	Unknown	105
Lin 2018	Impact of the pretransplant dialysis modality on kidney transplantation outcomes: a nationwide cohort study.	2018	Taiwan	National Health Insurance	dialysis modality	association between dialysis modality and kidney transplantation	Others	Mixed	Clinical study	Health insurance/claims	Comparative effectiveness study	Clinical (benefit/safety)	1998	2011	14	unknown	1812
Huang 2019	Autologous stem cell transplantation in multiple myeloma: Post-transplant outcomes of Taiwan Blood and Marrow Transplantation Registry.	2019	Taiwan	Taiwan Blood and Marrow Transplantation Registry	Multiple myeloma		Oncology	Adults	Clinical study	Clinical registry	Descriptive (non-CER)	Clinical (benefit/safety)	2006	2015	8.75	15	396
Chang 2020	Increased periprosthetic hip and knee infection projected from 2014 to 2035 in Taiwan.	2020	Taiwan	Inpatient database of the Bureau of National Health Insurance; National Health Insurance Research Database	Prosthetic joint infection	Among patients who underwent hip or knee arthroplasty	Inflammatory and autoimmune disorders	Adults	Clinical study	Health insurance/claims	Descriptive (non-CER)	Clinical (benefit/safety)	2004	2013	10	Unknown	264011
Liu 2020	Validation of the ROSC after cardiac arrest (RACA) score in Pan-Asian out-of-hospital cardiac arrest patients.	2020	Taiwan; Thailand; One/more non-target countries	Pan-Asian Resuscitation Outcomes Study (PAROS) registry	Out-of-hospital cardiac arrest (OHCA)		Cardiology and metabolic disorders	Adults	Clinical study	Clinical registry	Descriptive (non-CER)	Clinical (benefit/safety)	2009	2012	4	Unknown	63059
Nguyen 2020	Statins use and its impact in EGFR-TKIs resistance to prolong the survival of lung cancer patients: A Cancer registry cohort study in Taiwan.	2020	Taiwan	Taiwan Health and Welfare Data Science (HWDS); Taiwan Cancer Registry(TCR); Taiwan Death Registry (TDR)	lung cancer		Oncology	Adults	Clinical study	Clinical registry	Comparative effectiveness study	Clinical (benefit/safety)	2007	2013	7	unknown	833
Khan 2020	Effectiveness of Olmesartan on Blood Pressure Control in Hypertensive Patients in India: A Real World, Retrospective, Observational Study from Electronic Medical Records.	2020	India	N/S	Hypertension	Effectiveness of Olmesartan on Blood Pressure Control in Hypertensive Patients	Cardiology and metabolic disorders	Adults	Clinical study	EMR/EHR	Descriptive (non-CER)	Clinical (benefit/safety)	2017	2019	1.93	Unknown	459
Bhadada 2018	Primary hyperparathyroidism: insights from the Indian PHPT registry.	2018	India	Indian PHPT registry	Primary hyperparathyroidism		Cardiology and metabolic disorders	Mixed	Clinical study	Clinical registry	Descriptive (non-CER)	Clinical (benefit/safety)	2005	2015	10	5	464
Chan 2017	Difficult Situation of Pancreas Transplantation in the Setting of Scarce Organ Donation.	2017	Taiwan	Taiwan Organ Registry and Sharing Center; National Health Insurance program in Taiwan; Chang Gung Memorial Hospital at Linkou	Pancreas transplantation		Others	Adults	Clinical study	EMR/EHR; Clinical registry; Health insurance/claims	Descriptive (non-CER)	Clinical (benefit/safety)	2005	2016	12	Unknown	156
Liu 2019	The association between epididymo-orchitis and prostate cancer: A nationwide population-based cohort study.	2019	Taiwan	Longitudinal Health Insurance Database 2000 (LHID2000)	epididymo-orchitis	epididymo-orchitis with subsequent prostate cancer	Inflammatory and autoimmune disorders	Adults	Clinical study	Health insurance/claims	Comparative effectiveness study	Clinical (benefit/safety)	2001	2013	13	unknown	24913
Jabir 2017	The design and rationale of the primary angioplasty registry of Kerala.	2017	India	Primary Angioplasty Registry of Kerala	ST-elevation myocardial infarction	Primary angioplasty	Cardiology and metabolic disorders	Adults	Protocol	Clinical registry	Descriptive (non-CER)	Clinical (benefit/safety)	2022	Unknown	Unknown	48	6000
Liao 2020	Factors Affecting Usage Levels and Trends of Innovative Oncology Drugs Upon and After Reimbursement Under Taiwan National Health Insurance: Interrupted Time Series Analysis.	2020	Taiwan	National Health Insurance Research Database	Oncology drugs	Dynamic changes in the utilization of innovative oncology drugs after they became reimbursed	Others	Mixed	Clinical study	Health insurance/claims	Descriptive (non-CER)	Clinical (benefit/safety)	2009	2014	6	unknown	unknown
Huang 2019	A Group-based Trajectory Analysis of Longitudinal Psychotropic Agent Use and Adverse Outcomes Among Older People.	2019	Taiwan	National Health Insurance Research Database	Psychotropic agent use	Psychotropic Agent Use and Adverse Outcomes Among Older People	Others	Adults	Clinical study	Health insurance/claims	Descriptive (non-CER)	Clinical (benefit/safety)	2005	2013	8	Unknown	39803
Shao 2019	The Chang Gung Research Database-A multi-institutional electronic medical records database for real-world epidemiological studies in Taiwan.	2019	Taiwan	Chang Gung Research Database; National Health Insurance Research Database	Unknown	Database comparison	Others	Mixed	Clinical study	EMR/EHR; Health insurance/claims	Descriptive (non-CER)	Clinical (benefit/safety)	2015	Unknown	Unknown	Unknown	Unknown
Lin 2021	Treatment with angiotensin receptor neprilysin inhibitor for Taiwan heart failure patients: Rationale and baseline characteristics of the TAROT-HF study.	2021	Taiwan	N/S	heart failure		Cardiology and metabolic disorders	Adults	Clinical study	EMR/EHR	Descriptive (non-CER)	Clinical (benefit/safety)	2017	2019	2.5	10	1772
Yeh 2020	De Novo Malignancy After Heart, Kidney, and Liver Transplant: A Nationwide Study in Taiwan.	2020	Taiwan	National Health Insurance Research Database	Malignancy	De novo malignancy after heart, kidney, and liver transplant	Oncology	Mixed	Clinical study	Health insurance/claims	Descriptive (non-CER)	Clinical (benefit/safety)	1997	2011	5	unknown	7852
Teng 2018	Prescribing patterns of evidence-based heart failure pharmacotherapy and outcomes in the ASIAN-HF registry: a cohort study.	2018	India; Taiwan; Thailand; One/more non-target countries	ASIAN-HF registry	Heart failure	Heart failure with reduced ejection fraction (HFrEF)	Cardiology and metabolic disorders	Adults	Clinical study	Clinical registry	Descriptive (non-CER)	Clinical (benefit/safety)	2012	2015	3.25	46	5276
Ye 2018	Trends in reporting drug-associated liver injuries in Taiwan: a focus on amiodarone.	2018	Taiwan	Taiwan National Adverse Drug Reaction Reporting System (Taiwan pharmacovigilance database)	Liver injuries	Drug-associated liver injuries	Others	Mixed	Clinical study	EMR/EHR	Descriptive (non-CER)	Clinical (benefit/safety)	2000	2014	15	Unknown	49
Lin 2021	Fracture risks in patients with atopic dermatitis: A nationwide matched cohort study.	2021	Taiwan	Longitudinal Health Insurance Database 2000 (LHID2000) and 2010 (LHID2010) of the National Health Insurance Research Database; Registry for Catastrophic Illness Patient Database	Atopic dermatitis	Fracture risks in patients with atopic dermatitis	Inflammatory and autoimmune disorders	Mixed	Clinical study	Health insurance/claims	Comparative effectiveness study	Clinical (benefit/safety)	1997	2013	17	Unknown	184275
Kuo 2021	Long-Term Trends and Predictors of Medical Resource Utilization and Medical Outcomes in Inguinal Hernia Repair: A Nationwide Cohort Study.	2021	Taiwan	Longitudinal Health Insurance Database of Taiwan	Inguinal hernia		Others	Adults	Clinical study	Health insurance/claims	Descriptive (non-CER)	Clinical (benefit/safety); Cost	1997	2013	17	Unknown	14970
Tsai 2019	Antidepressant Prescription and Risk of Lung Cancer: A Nationwide Case-Control Study.	2019	Taiwan	National Health Insurance Research Database	Lung cancer	Antidepressant prescription and risk of lung cancer	Oncology	Adults	Clinical study	Health insurance/claims	Comparative effectiveness study	Clinical (benefit/safety)	1997	2008	12	Unknown	228907
Huang 2020	Lessons learned from the reimbursement policy for immune checkpoint inhibitors and real-world data collection in Taiwan.	2020	Taiwan	Taiwan immune checkpoint inhibitors registry database	Cancer	Immune checkpoint inhibitors	Oncology	Mixed	Clinical study	Clinical registry	Descriptive (non-CER)	Clinical (benefit/safety); Cost	2019	Unknown	Unknown	Unknown	Unknown
Tsai 2020	Effect of time interval from diagnosis to treatment for non-small cell lung cancer on survival: a national cohort study in Taiwan.	2020	Taiwan	Taiwan Cancer Registry; National Health Insurance Research Database (NHIRD)	Non-small cell lung cancer (NSCLC)		Oncology	Adults	Clinical study	Clinical registry; Health insurance/claims	Comparative effectiveness study	Clinical (benefit/safety)	2004	2012	9	unknown	42962
Shih 2020	Reimbursement Lag of New Drugs Under Taiwan's National Health Insurance System Compared With United Kingdom, Canada, Australia, Japan, and South Korea.	2020	Taiwan	Taiwan National Health Insurance Administration (NHIA)	Reimbursement lag	Reimbursement lag of new drugs under Taiwan's National Health Insurance System	Others	Mixed	Clinical study	Health insurance/claims	Descriptive (non-CER)	Clinical (benefit/safety)	2007	2014	8	Unknown	190
Lee 2018	Patterns of Acute Myocardial Infarction in Taiwan from 2009 to 2015.	2018	Taiwan	National Health Insurance Research Database	Acute Myocardial Infarction		Cardiology and metabolic disorders	Adults	Clinical study	Health insurance/claims	Descriptive (non-CER)	Clinical (benefit/safety)	2009	2015	7	Unknown	100570
Riyapan 2018	Outcomes of Emergency Medical Service Usage in Severe Road Traffic Injury during Thai Holidays.	2018	Thailand	Nationwide registry that collected road traffic injury (RTI) data from all hospitals in Thailand	Severe Road Traffic Injury	Outcomes of Emergency Medical Service Usage in Severe Road Traffic Injury	Others	Mixed	Clinical study	Clinical registry	Comparative effectiveness study	Clinical (benefit/safety)	2008	2015	8	Unknown	100905
Kar 2021	Multivariable mortality risk prediction using machine learning for COVID-19 patients at admission (AICOVID).	2021	India	N/S	COVID-19	Multivariable mortality risk prediction using machine learning for COVID-19 patients	Infectious diseases and vaccines	Adults	Clinical study	EMR/EHR	Descriptive (non-CER)	Clinical (benefit/safety)	2020	2020	0.58	6	1393
Hsu 2020	Risks of ophthalmic disorders in patients with systemic lupus erythematosus - a secondary cohort analysis of population-based claims data.	2020	Taiwan	National Health Insurance Research Database (NHIRD); 2000 Longitudinal Health Insurance Database (LHID 2000)	Systemic lupus erythematosus	Risk of ophthalmic disorders in patients with systemic lupus erythematosus	Inflammatory and autoimmune disorders	Adults	Clinical study	Health insurance/claims	Comparative effectiveness study	Clinical (benefit/safety)	2000	2012	13	Unknown	5731
Yeh 2021	Artificial Intelligence-Based Prediction of Lung Cancer Risk Using Nonimaging Electronic Medical Records: Deep Learning Approach.	2021	Taiwan	National Health Insurance Research Database (NHIRD)	Lung Cancer		Oncology	Adults	Clinical study	EMR/EHR; Health insurance/claims	Descriptive (non-CER)	Clinical (benefit/safety)	1999	2013	15	unknown	1434771
Huang 2020	Postdiagnostic metformin use and survival of patients with colorectal cancer: A Nationwide cohort study.	2020	Taiwan	National Health Insurance Research Database; Taiwan Cancer Registry database; National Death Registry	Colorectal cancer	Association between metformin use and survival in patients with colorectal cancer (CRC)	Oncology	Adults	Clinical study	Clinical registry; Health insurance/claims	Comparative effectiveness study	Clinical (benefit/safety)	2004	2016	13	Unknown	16676
Tsai 2017	Psychotropic medications prescribing trends in adolescents: A nationwide population-based study in Taiwan.	2017	Taiwan	National Health Insurance Research Database	Psychiatric disorders	Psychotropic medications	Others	Pediatric	Clinical study	Health insurance/claims	Descriptive (non-CER)	Clinical (benefit/safety)	2002	2012	11	Unknown	3120
Ajmera 2019	Real-World Use Of Ultrathin-Strut Biodegradable Polymer-Coated Sirolimus-Eluting Stents In Patients With Coronary Artery Disease: 6-Month Clinical Outcomes.	2019	India	Tetriflex SES registry	Coronary artery disease	Patients undergoing implantation of at least one Tetriflex sirolimus-eluting stent	Cardiology and metabolic disorders	Adults	Clinical study	Clinical registry	Descriptive (non-CER)	Clinical (benefit/safety)	2017	2018	1	5	1269
Chang 2021	Laparoscopic Revision for Gastric Clipping: a Single Center Experience and Taiwan Database Review.	2021	Taiwan	Taiwan Bariatric Registry of Taiwan Society Metabolic and Bariatric Surgery	Bariatric surgery	Laparoscopy gastric clipping	Others	Adults	Clinical study	Clinical registry	Descriptive (non-CER)	Clinical (benefit/safety)	2012	2019	8	Unknown	20864
Yeh 2020	Psychiatric Disorders After Traumatic Brain Injury: A Nationwide Population-Based Cohort Study and the Effects of Rehabilitation Therapies.	2020	Taiwan	National Health Insurance Research Database	Traumatic brain injury (TBI)	Psychiatric disorders after traumatic brain injury	Others	Mixed	Clinical study	Health insurance/claims	Comparative effectiveness study	Clinical (benefit/safety)	2000	2015	16	Unknown	927576
Li 2019	Trends of mortality in diabetic patients in Taiwan: A nationwide survey in 2005-2014.	2019	Taiwan	National Health Insurance Research Database; National Death Registry	Diabetes mellitus		Cardiology and metabolic disorders	Adults	Clinical study	Clinical registry; Health insurance/claims	Descriptive (non-CER)	Clinical (benefit/safety)	2005	2014	10	Unknown	Unknown
Ding 2018	Risk of hypertension after hysterectomy: a population-based study.	2018	Taiwan	National Health Insurance Research Database	Hypertension	Risk of hypertension after hysterectomy	Cardiology and metabolic disorders	Adults	Clinical study	Health insurance/claims	Comparative effectiveness study	Clinical (benefit/safety)	2000	2013	14	unknown	33370
Wudhikarn 2020	Characteristics, treatment patterns, prognostic determinants and outcome of peripheral T cell lymphoma and natural killer/T cell non-Hodgkin Lymphoma in older patients: The result of the nationwide multi-institutional registry Thai Lymphoma Study Group.	2020	Thailand	Thai Lymphoma Study Group (TLSG) Registry	Lymphoma	Peripheral T cell lymphoma and natural killer/T cell non-Hodgkin Lymphoma	Oncology	Adults	Clinical study	Clinical registry	Descriptive (non-CER)	Clinical (benefit/safety)	2007	2014	8	13	127
Phan 2020	Liver cancer prediction in a viral hepatitis cohort: A deep learning approach.	2020	Taiwan	National Health Insurance Research Database (NHIRD); Longitudinal Health Insurance Database (LHID2010)	Liver cancer		Oncology	Mixed	Clinical study	Health insurance/claims	Descriptive (non-CER)	Clinical (benefit/safety)	2002	2010	9	unknown	unknown
Chang 2018	Treatment outcomes for unresectable intrahepatic cholangiocarcinoma: Nationwide, population-based, cohort study based on propensity score matching with the Mahalanobis metric.	2018	Taiwan	Taiwan Cancer Registry	Cholangiocarcinoma	Unresectable intrahepatic cholangiocarcinoma	Oncology	Adults	Clinical study	Clinical registry	Comparative effectiveness study	Clinical (benefit/safety)	2006	2015	10	Unknown	844
Nanthanangkul 2020	Incidence of and Risk Factors for Tuberculosis among Cancer Patients in Endemic Area: A Regional Cohort Study.	2020	Thailand	Khon Kaen cancer registry; Khon Kaen Central Hospital TB Database; TB database of the Region 7 Office of Disease Prevention and Control	Cancer	Tuberculosis among cancer patients	Oncology	Adults	Clinical study	Clinical registry	Descriptive (non-CER)	Clinical (benefit/safety)	2001	2017	17	Unknown	40948
Koh 2020	Epidemiology and the Estimated Burden of Microbial Keratitis on the Health Care System in Taiwan: A 14-Year Population-Based Study.	2020	Taiwan	Longitudinal Health Insurance Database 2000	Microbial keratitis	Burden on the health care system	Inflammatory and autoimmune disorders	Mixed	Clinical study	Health insurance/claims	Descriptive (non-CER)	Clinical (benefit/safety); Cost	2000	2013	14	unknown	2071
Chang 2021	Risk of Glaucoma Associated with Components of Metabolic Disease in Taiwan: A Nationwide Population-Based Study.	2021	Taiwan	Longitudinal Health Insurance Database 2000 (LHID2000), a subset of Taiwanâ€™s National Health Insurance Research Database	Glaucoma	Glaucoma and Components of Metabolic Disease	Others	Adults	Clinical study	Health insurance/claims	Comparative effectiveness study	Clinical (benefit/safety)	2000	2013	14	Unknown	126108
Das 2020	Clinical profile of pterygium in patients seeking eye care in India: electronic medical records-driven big data analytics report III.	2020	India	EyeSmart EMR	Pterygium		Others	Mixed	Clinical study	EMR/EHR	Descriptive (non-CER)	Clinical (benefit/safety)	2010	2019	8.54	200	168807
Shao 2021	The Chang Gung Research Database: Multi-institutional real-world data source for traditional Chinese medicine in Taiwan.	2021	Taiwan	Chang Gung Research Database (CGRD); Taiwan's National Health Insurance Database (NHIRD)	traditional Chinese medicine (TCM)		Others	Mixed	Clinical study	EMR/EHR; Health insurance/claims	Descriptive (non-CER)	Clinical (benefit/safety)	2010	2015	6	unknown	unknown
Sanjay 2018	In-Hospital and Three-Year Outcomes of Heart Failure Patients in South India: The Trivandrum Heart Failure Registry.	2018	India	Trivandrum Heart Failure Registry (THFR)	Heart failure		Cardiology and metabolic disorders	Adults	Clinical study	Clinical registry	Descriptive (non-CER)	Clinical (benefit/safety)	2013	2013	1	18	1205
Kalra 2018	Electronic health records and outpatient cardiovascular disease care delivery: Insights from the American College of Cardiology's PINNACLE India Quality Improvement Program (PIQIP).	2018	India	PINNACLE (Practice Innovation and Clinical Excellence) India Quality Improvement Program (PIQIP), Indiaâ€™s first outpatient cardiovascular registry	Cardiovascular diseases	Impact of EHRs on documentation of guideline-directed medical therapy (GDMT) in coronary artery disease (CAD), heart failure(HF), and atrial fibrillation(AF)	Cardiology and metabolic disorders	Adults	Clinical study	EMR/EHR; Clinical registry	Comparative effectiveness study	Clinical (benefit/safety)	2011	2016	6	17	29535
Liu 2021	Incidence of chronic thromboembolic pulmonary hypertension in Taiwan.	2021	Taiwan	Taiwan cohort - Registry of CTEPH (TREC)	Chronic thromboembolic pulmonary hypertension		Cardiology and metabolic disorders	Adults	Clinical study	Clinical registry	Descriptive (non-CER)	Clinical (benefit/safety)	2018	2020	2.25	6	107
Kao 2021	The Bariatric Surgery Is Associated with a Lower Incidence of Malignancy: Real World Data from Taiwan.	2021	Taiwan	National Health Insurance Research Database	Obesity	Bariatric surgery and risk of cancer in morbid obesity	Others	Adults	Clinical study	Health insurance/claims	Comparative effectiveness study	Clinical (benefit/safety)	2000	2015	16	Unknown	515650
Tsai 2018	Influence of the time interval from diagnosis to treatment on survival for early-stage liver cancer.	2018	Taiwan	Taiwan Cancer Registry Database (TCR); National Health Insurance Research Database (NHIRD); National Registry of Deaths	Liver cancer	Early-stage liver cancer	Oncology	Adults	Clinical study	Clinical registry; Health insurance/claims	Descriptive (non-CER)	Clinical (benefit/safety)	2004	2010	7	Unknown	26038
Zhang 2019	Incidence of retinal vein occlusion with long-term exposure to ambient air pollution.	2019	Taiwan	Longitudinal Health Insurance Database 2000 (LHID2000) within NHIRD; Environment Resource Dataset from Environmental Protection Administration (EPA) of Taiwan	Retinal vein occlusion	Retinal vein occlusion and long-term exposure to ambient air pollution	Others	Mixed	Clinical study	Health insurance/claims	Comparative effectiveness study	Clinical (benefit/safety)	2000	2013	14	Unknown	855297
Liu 2021	Treatment pathways and disease journeys differ before and after introduction of novel agents in newly diagnosed multiple myeloma in Taiwan.	2021	Taiwan	National Healthcare Insurance Research Database; Taiwan Death Registry	Multiple myeloma		Oncology	Pediatric	Clinical study	Clinical registry; Health insurance/claims	Descriptive (non-CER)	Clinical (benefit/safety)	2007	2015	9	Unknown	4092
Zhang 2020	Antithrombotic management and long-term outcomes following percutaneous coronary intervention for acute coronary syndrome in Asia.	2020	India; Thailand; One/more non-target countries	EPICOR (long-tErm follow-uP of anti-thrombotic management patterns In acute CORonary syndrome patients) Asia registry	Acute coronary syndrome	Antithrombotic management and long-term outcomes following percutaneous coronary intervention for acute coronary syndrome in Asia	Cardiology and metabolic disorders	Adults	Clinical study	Clinical registry	Descriptive (non-CER)	Clinical (benefit/safety)	2011	Unknown	Unknown	218	8757
Suwannasom 2021	Clinical outcomes of an ultrathin-strut sirolimus-eluting stent in all-comers population: Thailand Orsiro registry.	2021	Thailand	Thailand Orsiro registry	Coronary artery disease		Cardiology and metabolic disorders	Adults	Clinical study	Clinical registry	Descriptive (non-CER)	Clinical (benefit/safety)	2019	2020	0.92	2	150
Dovgan 2020	Using machine learning models to predict the initiation of renal replacement therapy among chronic kidney disease patients.	2020	Taiwan	National Health Insurance Research Database (NHIRD)	Chronic kidney disease (CKD)	Renal replacement therapy (RRT) for patients with chronic kidney disease (CKD)	Others	Adults	Clinical study	Health insurance/claims	Descriptive (non-CER)	Clinical (benefit/safety)	1998	2011	14	unknown	19954
Wang 2019	Role of Cholecystectomy in Choledocholithiasis Patients Underwent Endoscopic Retrograde Cholangiopancreatography.	2019	Taiwan	Taiwan National Health Insurance Research Database (NHIRD)	Cholecystectomy	Cholecystectomy in Choledocholithiasis Patients	Others	Adults	Clinical study	Health insurance/claims	Comparative effectiveness study	Clinical (benefit/safety)	2004	2011	8	unknown	1827
Dejkhamron 2021	TypeÂ 1 diabetes management and outcomes: A multicenter study in Thailand.	2021	Thailand	Thai Type 1 Diabetes and Diabetes Diagnosed Before Age 30 Years Registry, Care and Network (T1DDAR CN)	Type 1 Diabetes		Cardiology and metabolic disorders	Mixed	Clinical study	Clinical registry	Descriptive (non-CER)	Clinical (benefit/safety)	2005	2016	11	31	1907
Lin 2021	Adequate surgical margins for oral cancer: A Taiwan cancer registry national database analysis.	2021	Taiwan	Taiwan Cancer Registry	Oral cancer	Oral squamous cell carcinoma (OSCC)	Oncology	Adults	Clinical study	Clinical registry	Descriptive (non-CER)	Clinical (benefit/safety)	2011	2017	7	Unknown	15654
Hsu 2020	Health inequality: a longitudinal study on geographic variations in lung cancer incidence and mortality in Taiwan.	2020	Taiwan	Taiwan Cancer Registry	Lung cancer	Geographic variations in lung cancer incidence and mortality in Taiwan	Oncology	Adults	Clinical study	Clinical registry	Descriptive (non-CER)	Clinical (benefit/safety)	2005	2014	10	Unknown	Unknown
Cheng 2019	Real-world cost-effectiveness of drug-eluting stents vs. bare-metal stents for coronary heart disease-A five-year follow-up study.	2019	Taiwan	2005 Longitudinal Health Insurance Database (LHID2005) of the National Health Insurance Research Database	Coronary heart disease		Cardiology and metabolic disorders	Adults	Clinical study	Health insurance/claims	Comparative effectiveness study	Cost	2006	2013	8	Unknown	852
Sung 2018	Cardiovascular and Cerebrovascular Events Are Associated With Nontraumatic Osteonecrosis of the Femoral Head.	2018	Taiwan	National Health Research Institute databank	Osteonecrosis	Osteonecrosis of the femoral head (ONFH) and major adverse cardiovascular and cerebrovascular events	Others	Adults	Clinical study	Health insurance/claims	Comparative effectiveness study	Clinical (benefit/safety)	1997	2010	14	Unknown	17182
Chen 2019	Lead Time Bias May Contribute to the Shorter Life Expectancy in Post-colonoscopy Colorectal Cancer.	2019	Taiwan	Taiwan Cancer Registry; National Mortality Registry; National Health Insurance Research Database	Colorectal cancer	Estimate the expected years of life lost or loss-of-life expectancy	Oncology	Adults	Clinical study	Clinical registry; Health insurance/claims	Descriptive (non-CER)	Clinical (benefit/safety)	2002	2011	10	unknown	23822
Lee 2018	Evaluation of healthcare costs and utilization for patients with gout: a population-based matched cohort study.	2018	Taiwan	Longitudinal Health Insurance Database 2010	Gout	compare the healthcare costs and utilization between gout and gout-free patients	Inflammatory and autoimmune disorders	Mixed	Clinical study	Health insurance/claims	Comparative effectiveness study	Cost	2008	2011	4	unknown	85504
Cheng 2020	Increased risk of tinnitus following a trigeminal neuralgia diagnosis: a one-year follow-up study.	2020	Taiwan	Taiwan National Health Insurance Research Dataset	Tinnitus		Others	Adults	Clinical study	Health insurance/claims	Comparative effectiveness study	Clinical (benefit/safety)	2001	2014	14	Unknown	12587
Holla 2018	Leptospirosis in Coastal South India: A Facility Based Study.	2018	India	N/S	Leptospirosis		Infectious diseases and vaccines	Mixed	Clinical study	EMR/EHR	Descriptive (non-CER)	Clinical (benefit/safety)	2011	2014	4	Unknown	202
Wang 2019	Comparison Between Esophagectomy and Definitive Chemoradiotherapy in Patients With Esophageal Cancer.	2019	Taiwan	Taiwan Cancer Registry; National Health Insurance Research Database	Esophageal squamous cell carcinoma (SCC)		Oncology	Adults	Clinical study	Clinical registry; Health insurance/claims	Comparative effectiveness study	Clinical (benefit/safety)	2008	2015	8	unknown	1020
Wang 2021	Real-World Outcomes of Patients with Acute Myeloid Leukemia in Taiwan: A Nationwide Population-Based Study, 2011-2015.	2021	Taiwan	Taiwan Cancer Registry Database (TCRD); National Health Insurance Research Database (NHIRD); National Death Registry	Acute myeloid leukemia (AML)		Oncology	Adults	Clinical study	Clinical registry; Health insurance/claims	Comparative effectiveness study	Clinical (benefit/safety)	2011	2015	5	Unknown	3292
Tsai 2019	The association between human papillomavirus infection and head and neck cancer: A population-based cohort study.	2019	Taiwan	National Health Insurance Research Database (NHIRD)	human papillomavirus (HPV)	association between human papillomavirus (HPV) (vs. without) and head and neck cancer (HNC)	Infectious diseases and vaccines	Adults	Clinical study	Health insurance/claims	Comparative effectiveness study	Clinical (benefit/safety)	2005	2010	6	unknown	1087337
Chou 2020	Major Adverse Cardiovascular Events after Treatment in Early-stage Breast Cancer Patients Receiving Hormone Therapy.	2020	Taiwan	National Health Insurance Research Database; Taiwan Cancer Registry; national mortality data by the Department of Household Registration, Ministry of the Interior	Breast cancer	Early-stage breast cancer patients receiving hormone therapy	Oncology	Adults	Clinical study	Clinical registry; Health insurance/claims	Comparative effectiveness study	Clinical (benefit/safety)	2007	2014	8	Unknown	19007
Liu 2018	Antepartum urinary tract infection and postpartum depression in Taiwan - a nationwide population-based study.	2018	Taiwan	Longitudinal Health Insurance Database 2000 (LHID2000) of the National Health Insurance Research Database	Antepartum urinary tract infection	Antepartum urinary tract infection and postpartum depression	Inflammatory and autoimmune disorders	Adults	Clinical study	Health insurance/claims	Descriptive (non-CER)	Clinical (benefit/safety)	2000	2013	14	Unknown	55087
Lin 2020	The Impact of a National Health Information Exchange Program Under a Single-payer System.	2020	Taiwan	National Health Insurance claims dataset	National Health Information Exchange Program	medication duplication	Others	Mixed	Clinical study	Health insurance/claims	Descriptive (non-CER)	Clinical (benefit/safety)	2013	2015	3	unknown	492082
Kaewboonchoo 2019	Risk of osteoporosis and fracture in victims with burn injury.	2019	Taiwan	National Health Insurance Research Database	Osteoporosis	Osteoporosis and fracture in victims with burn injury	Others	Adults	Clinical study	Health insurance/claims	Comparative effectiveness study	Clinical (benefit/safety)	2000	2013	14	Unknown	217656
Lien 2020	Increased risk of prostatitis in male patients with depression.	2020	Taiwan	Longitudinal Health Insurance Database 2000 (LHID2000) of the National Health Insurance Research Database	Prostatitis	Depression and increased risk of prostatitis	Inflammatory and autoimmune disorders	Adults	Clinical study	Health insurance/claims	Comparative effectiveness study	Clinical (benefit/safety)	2000	2010	11	Unknown	65095
Chen 2019	Risk of Myocardial Infarction and Ischemic Stroke after Dental Treatments.	2019	Taiwan	Taiwanese National Health Care Claim database (National Health Insurance Administration 2014)	Myocardial infarction and ischemic stroke	Myocardial infarction and ischemic stroke after dental treatments	Cardiology and metabolic disorders	Adults	Clinical study	Health insurance/claims	Comparative effectiveness study	Clinical (benefit/safety)	2004	2013	10	Unknown	524245
Chen 2020	Association between prehospital time and outcome of trauma patients in 4 Asian countries: A cross-national, multicenter cohort study.	2020	Taiwan; One/more non-target countries	Pan-Asia Trauma Outcomes Study (PATOS) database	Trauma	Association between prehospital time and outcome of trauma	Others	Mixed	Clinical study	Clinical registry	Descriptive (non-CER)	Clinical (benefit/safety)	2016	2018	2.92	Unknown	24365
Wang 2021	Improved diagnosis-medication association mining to reduce pseudo-associations.	2021	Taiwan	National Health Insurance Database	Diabetes mellitus and essential hypertension	Pseudo-associations between diagnosis and medication	Cardiology and metabolic disorders	Mixed	Clinical study	Health insurance/claims	Descriptive (non-CER)	Clinical (benefit/safety)	2011	2015	5	unknown	3120449
Chang 2020	Risk of Mitral Valve Prolapse in Patients with Keratoconus in Taiwan: A Population-Based Cohort Study.	2020	Taiwan	Taiwan National Health Insurance Research Database; Longitudinal Health Insurance Database 2000 (LHID 2000)	Keratoconus	Risk of Mitral Valve Prolapse in Patients with Keratoconus	Others	Mixed	Clinical study	Health insurance/claims	Comparative effectiveness study	Clinical (benefit/safety)	2004	2011	8	Unknown	31416
Hsieh 2021	Real-world results of immune checkpoint inhibitors from the Taiwan National Health Insurance Registration System.	2021	Taiwan	Immune Checkpoint Inhibitor Registry Database (ICIRD) of the National Health Insurance Administration; National Health Insurance Research Database (NHIRD)	Cancer	Immune checkpoint inhibitors for treating multiple advanced cancers	Oncology	Adults	Clinical study	Health insurance/claims	Descriptive (non-CER)	Clinical (benefit/safety)	2019	2020	1.5	Unknown	1644
Wang 2020	Patients with oral cancer do not undergo surgery as primary treatment: A population-based study in Taiwan.	2020	Taiwan	Taiwan Cancer Registry (TCR)	oral cancer		Oncology	Adults	Clinical study	Clinical registry	Descriptive (non-CER)	Clinical (benefit/safety)	2011	2020	10	unknown	23217
Li 2020	Maternal survival of patients with pregnancy-associated cancers in Taiwan - A national population-based study.	2020	Taiwan	Taiwan Cancer Registry; National Birth Reporting Database; Cause-of-Death Database	Pregnancy-associated cancers		Oncology	Mixed	Clinical study	EMR/EHR; Clinical registry	Descriptive (non-CER)	Clinical (benefit/safety)	2001	2015	15	Unknown	126646
Teh 2020	A cohort study: The Association Between Autoimmune Disorders and Leptospirosis.	2020	Taiwan	Taiwan National Health Insurance Research Database	Leptospirosis	Association between autoimmune disorders and leptospirosis	Infectious diseases and vaccines	Adults	Clinical study	Health insurance/claims	Comparative effectiveness study	Clinical (benefit/safety)	2000	2013	14	Unknown	37323
Wu 2021	Risk of cancer in long-term levothyroxine users: Retrospective population-based study.	2021	Taiwan	Health and Welfare Data Science Center (HWDC) database, Ministry of Health and Welfare, Taiwan.	Hypothyroidism	Risk of cancer in long-term levothyroxine users	Cardiology and metabolic disorders	Adults	Clinical study	Health insurance/claims	Comparative effectiveness study	Clinical (benefit/safety)	2001	2011	11	Unknown	3008665
Chuang 2018	The Incidence of Necrotizing Fasciitis in Taiwan: A Nationwide Population-Based Study.	2018	Taiwan	National Health Insurance Research Database	Necrotizing fasciitis	Incidence research	Inflammatory and autoimmune disorders	Mixed	Clinical study	Health insurance/claims	Descriptive (non-CER)	Clinical (benefit/safety)	2005	2010	6	unknown	16008
You 2018	Population-based trends and risk factors of early- and late-onset preeclampsia in Taiwan 2001-2014.	2018	Taiwan	Taiwanese Birth Register; National Health Insurance Research Database	Preeclampsia	Trends and risk factors of early- and late-onset preeclampsia	Others	Mixed	Clinical study	Clinical registry; Health insurance/claims	Comparative effectiveness study	Clinical (benefit/safety)	2001	2014	14	unknown	32742
Weng 2021	Association between atopic keratoconjunctivitis and the risk of keratoconus.	2021	Taiwan	National Health Insurance Research Database; Longitudinal Health Insurance Database 2000 (LHID2000)	Atopic keratoconjunctivitis	Association between atopic keratoconjunctivitis and f keratoconus	Inflammatory and autoimmune disorders	Mixed	Clinical study	Health insurance/claims	Comparative effectiveness study	Clinical (benefit/safety)	2004	2013	10	Unknown	372404
Das 2021	Clinical Profile and Demographic Distribution of Corneal Dystrophies in India: A Study of 4198 Patients.	2021	India	N/S	Corneal dystrophies		Others	Mixed	Clinical study	EMR/EHR	Descriptive (non-CER)	Clinical (benefit/safety)	2012	2019	7.83	Unknown	4198
Padua 2021	Familial Aggregation of Head and Neck Cancer in Taiwan.	2021	Taiwan	Taiwan National Health Insurance (NHI) database; Registry for Catastrophic Illness	Head and neck cancer		Oncology	Mixed	Clinical study	Health insurance/claims	Comparative effectiveness study	Clinical (benefit/safety)	1997	2013	17	Unknown	23422955
Raj 2020	Ophthatomeâ„¢: an integrated knowledgebase of ophthalmic diseases for translating vision research into the clinic.	2020	India	N/S	Ophthalmic diseases		Others	Mixed	Clinical study	EMR/EHR	Descriptive (non-CER)	Clinical (benefit/safety)	2012	2018	5.42	2	581466
Hsu 2021	Association between de Quervain syndrome and herpes zoster: a population-based cohort study.	2021	Taiwan	National Health Insurance Research Database; Longitudinal Health Insurance Database	De Quervain syndrome (DQS	Association between de Quervain syndrome and herpes zoster	Inflammatory and autoimmune disorders	Adults	Clinical study	Health insurance/claims	Comparative effectiveness study	Clinical (benefit/safety)	2000	2012	13	Unknown	8390
Krishnan 2020	Voluntary perioperative colorectal cancer registry from Kerala-An initial overview.	2020	India	Association of Surgical Gastroenterologists of Kerala (ASGK) CRC registry	Colorectal cancer (CRC)		Oncology	Adults	Clinical study	Clinical registry	Descriptive (non-CER)	Clinical (benefit/safety)	2016	2018	2.25	15	1018
Lin 2019	Drug price, dosage and safety: Real-world evidence of oral hypoglycemic agents.	2019	Taiwan	National Health Insurance Database	Type 2 diabetes mellitus	Drug price, dosage and safety of oral hypoglycemic agents	Cardiology and metabolic disorders	Adults	Clinical study	Health insurance/claims	Comparative effectiveness study	Clinical (benefit/safety)	2001	2010	10	unknown	40152
Huang 2021	Nationwide registry of glecaprevir plus pibrentasvir in the treatment of HCV in Taiwan.	2021	Taiwan	Taiwan HCV Registry (TACR)	Hepatitis C virus (HCV) infection		Infectious diseases and vaccines	Adults	Clinical study	Clinical registry	Descriptive (non-CER)	Clinical (benefit/safety)	Unknown	2020	Unknown	48	3144
Chen 2020	Association of Family History With Incidence and Outcomes of Aortic Dissection.	2020	Taiwan	National Health Insurance Research Database; Taiwan Death Registry; validation cohort at Linkou Chang Gung Memorial Hospital	Aortic dissection		Cardiology and metabolic disorders	Mixed	Clinical study	Health insurance/claims	Comparative effectiveness study	Clinical (benefit/safety)	2000	2015	16	Unknown	23868
Chuang 2018	Allergic rhinitis, rather than asthma, is a risk factor for dental caries.	2018	Taiwan	National Health Insurance Research Database	Dental caries	Relationship among allergic rhinitis, asthma and dental caries	Others	Pediatric	Clinical study	Health insurance/claims	Comparative effectiveness study	Clinical (benefit/safety)	2004	2012	9	unknown	9038
Yang 2020	Time-dependent associations between presentation-based infections and subsequent risk of childhood immune cell malignancies.	2020	Taiwan	Taiwan Cancer Registry; National Health Insurance Research Database	Childhood immune cell malignancies	Infections and subsequent risk of childhood immune cell malignancies	Oncology	Pediatric	Clinical study	Clinical registry; Health insurance/claims	Comparative effectiveness study	Clinical (benefit/safety)	2001	2015	15	Unknown	3000
Liao 2020	Preradiation tooth extraction and jaw osteoradionecrosis: Nationwide population-based retrospective study in Taiwan.	2020	Taiwan	National Health Insurance Research Database	Head and neck cancer	Preradiation tooth extraction and jaw osteoradionecrosis	Oncology	Adults	Clinical study	Health insurance/claims	Descriptive (non-CER)	Clinical (benefit/safety)	2000	2013	14	Unknown	5062
Tsai 2020	Retrospective analysis of the association between tooth loss and dementia: a population-based matched case-control study.	2020	Taiwan	Longitudinal Health Insurance Database 2000 (LHID2000) of the National Health Insurance Research Database	Dementia	Association between tooth loss and dementia	Others	Adults	Clinical study	Health insurance/claims	Comparative effectiveness study	Clinical (benefit/safety)	1996	2013	18	Unknown	43026
Hu 2021	Survival outcomes of management in metastatic gastric adenocarcinoma patients.	2021	Taiwan	Taiwan Cancer Registry (TCR) database	metastatic gastric adenocarcinoma		Oncology	Adults	Clinical study	Clinical registry	Comparative effectiveness study	Clinical (benefit/safety)	2008	2015	8	unknown	5599
Chou 2020	Clinical characteristics and 10-year outcomes of diabetes in adults with advancing age at onset: A population cohort.	2020	Taiwan	National Health Insurance Research Database	Diabetes mellitus	Diabetes in adults with advancing age at onset	Cardiology and metabolic disorders	Adults	Clinical study	Health insurance/claims	Descriptive (non-CER)	Clinical (benefit/safety)	2000	2013	14	Unknown	700682
Lu 2020	Emergency department revisits: a nation-wide database analysis on the same and different hospital revisits.	2020	Taiwan	National Health Insurance Research Database	Emergency department revisits		Others	Mixed	Clinical study	Health insurance/claims	Descriptive (non-CER)	Clinical (benefit/safety)	2012	2013	2	307	4065215
Wu 2021	Prognostic factors and population-based analysis of melanoma with sentinel lymph node biopsy.	2021	Taiwan	Taiwan National Health Insurance Research Database	melanoma		Others	Adults	Clinical study	Health insurance/claims	Descriptive (non-CER)	Clinical (benefit/safety)	1997	2013	17	unknown	3284
Chuang 2020	Mortality of Pregnancy Following Breast Cancer Diagnoses in Taiwanese Women.	2020	Taiwan	Taiwan Cancer Registry (TCR)	Breast cancer	Pregnancy after breast cancer (BC) diagnosis	Oncology	Adults	Clinical study	Clinical registry	Comparative effectiveness study	Clinical (benefit/safety)	2002	2014	13	unknown	1163
Sun 2020	Periodontitis and the subsequent risk of glaucoma: results from the real-world practice.	2020	Taiwan	Longitudinal Health Insurance Database 2000 (LHID2000) a subset of the National Health Insurance Research Database	Periodontitis	Periodontitis and risk of glaucoma	Inflammatory and autoimmune disorders	Adults	Clinical study	Health insurance/claims	Comparative effectiveness study	Clinical (benefit/safety)	2000	2012	13	Unknown	388180
Lin 2019	Association Between Psoriasis and Dementia: A Population-Based Case-Control Study.	2019	Taiwan	Taiwan Longitudinal Health Insurance Database 2000 (LHID2000)	Dementia	Association Between Psoriasis and Dementia	Others	Adults	Clinical study	Health insurance/claims	Comparative effectiveness study	Clinical (benefit/safety)	2000	2013	14	Unknown	28472
Jan 2021	Association between atopic keratoconjunctivitis and the risk of corneal ulcer.	2021	Taiwan	Longitudinal Health Insurance Database 2000 (LHID 2000), a subset of the National Health Insurance Research Database	Atopic keratoconjunctivitis	Atopic keratoconjunctivitis and risk of corneal ulcer	Inflammatory and autoimmune disorders	Mixed	Clinical study	Health insurance/claims	Comparative effectiveness study	Clinical (benefit/safety)	2004	2013	10	Unknown	342038
Pan 2019	Extrication time and earthquake-related mortality in the 2016 Taiwan earthquake.	2019	Taiwan	Tainan Incident Registry System	earthquake-related mortality	Association with extrication time and age	Others	Mixed	Clinical study	Clinical registry	Descriptive (non-CER)	Clinical (benefit/safety)	2016	2016	0.25	Unknown	238
Phimha 2019	Health Insurance and Colorectal Cancer Survival in Khon Kaen, Thailand.	2019	Thailand	Khon Kaen cancer registry; National Health Security Office	Colorectal Cancer	Survival and health insurance	Oncology	Mixed	Clinical study	Clinical registry	Descriptive (non-CER)	Clinical (benefit/safety)	2003	2015	13	unknown	1931
Wang 2020	The comparison between adenocarcinoma and squamous cell carcinoma in lung cancer patients.	2020	Taiwan	Taiwan Society of Cancer Registry (TSCR)	Lung cancer	Comparison between adenocarcinoma and squamous cell carcinoma in lung cancer patients	Oncology	Adults	Clinical study	Clinical registry	Comparative effectiveness study	Clinical (benefit/safety)	2009	2014	5	Unknown	37463

## Sheet: Sheet1
Oncology
Infectious diseases and vaccines
Cardiology and metabolic disorders
Inflammatory and autoimmune disorders
Others
